# Supplementary material for: Transcriptional and Epigenetic Factors Associated with Early Thrombosis of Femoral Artery Involved in Arteriovenous Fistula
Source: Proteomes. 2022 Apr 30;10(2):14. doi: 10.3390/proteomes10020014 (PMC9149803; doi:10.3390/proteomes10020014)
Supplement: Supplementary file 1 [file proteomes-10-00014-s001.zip]

Archive with 3 entries (3 files):
- Supplementary File S1.xlsx
- Supplementary File S2.xlsx
- Supplementary File S3.xlsx
