# Supplementary material for: Transcriptional and Epigenetic Factors Associated with Early Thrombosis of Femoral Artery Involved in Arteriovenous Fistula
Source: Proteomes. 2022 Apr 30;10(2):14. doi: 10.3390/proteomes10020014 (PMC9149803; doi:10.3390/proteomes10020014)
Supplement: Supplementary file 1 [file proteomes-10-00014-s001.zip › Supplementary File S1.xlsx]

## Sheet: Upstream regulator Exp vs Cont
Upstream Regulator analysis
Upstream Regulator	Molecule Type	Predicted	Activation z-score	p-value of overlap	Target molecules in dataset
mir-193	microrna		0.762	0.000886	ACTN4,MYF6,MYOD1,WT1
mir-365	microrna			0.00266	MYF6,MYOD1
miR-199a-5p (and other miRNAs w/seed CCAGUGU)	mature microrna		1.109	0.00354	ACTA1,BGN,ITGA3,MYRF,SMTN
miR-889-3p (miRNAs w/seed UAAUAUC)	mature microrna			0.0136	HOXB7
mir-889	microrna			0.0136	HOXB7
mir-1	microrna		-0.283	0.0197	IGF1,MMP9,MYOD1,NOTCH3,TRIM63
mir-137	microrna			0.0218	APP,SOX17
miR-1195 (miRNAs w/seed GAGUUCG)	mature microrna			0.027	IGF1
mir-644	microrna			0.027	APP
miR-293-5p (and other miRNAs w/seed CUCAAAC)	mature microrna			0.0325	ADORA1,MMP9
mir-122	microrna		1	0.0355	CDA,FBLIM1,MAP1B,TGM2
miR-224-5p (miRNAs w/seed AAGUCAC)	mature microrna			0.0402	CXCL14
mir-153	microrna			0.0402	APP
mir-346	microrna			0.0402	APP
mir-467	microrna			0.0402	WT1

## Sheet: Causal Network Exp vs Cont
Causal Network analysis
Master Regulator	Molecule Type	Predicted	Activation z-score	p-value of overlap	Participating regulators	Target molecules in dataset
miR-889-3p (miRNAs w/seed UAAUAUC)	mature microRNA		-1	0.0136	miR-889-3p (miRNAs w/seed UAAUAUC)	HOXB7
mir-889	microRNA		-1	0.0136	mir-889	HOXB7
mir-365	microRNA		1.414	0.00179	mir-365	MYF6,MYOD1
miR-199a-5p (and other miRNAs w/seed CCAGUGU)	mature microRNA		1.342	0.00354	miR-199a-5p (and other miRNAs w/seed CCAGUGU)	ACTA1,BGN,ITGA3,MYRF,SMTN
mir-15	microRNA		1.929	6.41e-09	AKT1,AR,BCL2,Calcineurin protein(s),CASP3,CCND1,CEBPA,CSF2,DICER1,estrogen receptor,FOXO1,HNF4A,IL1B,IL5,IL6,INSR,MAPK1,MAPK3,MCL1,mir-15,NFAT (complex),NFkB (complex),NFKB1,NOS2,NR1I2,NR3C1,P38 MAPK,POU2F2,PPARG,PTEN,PTPN1,RB1,REL,RELA,RXRA,SMAD3,Sod,SP1,STAT1,STAT4,STAT5A,STAT5a/b,TP53,UCP2	ABAT,ACTC1,ACTN4,ADAMDEC1,ADAMTSL4,ADORA1,ADRA1D,ALPK2,APOE,APP,AQP5,ARHGAP27,ARMCX2,ATP2A1,B4GALT6,CA3,CA4,CACNA1S,CD79B,CDH15,CKMT2,CLEC1B,CNKSR1,CXCL14,CYGB,DDIT4L,DEPP1,DOK5,ELN,ENO3,ENPEP,FMOD,FYB1,GAL3ST4,GPD1,HAPLN3,HOMER2,HOXB7,IER5L,IFIT1,IGF1,IL15,IL18,IL7R,INSC,ITGA8,LRP5,LY9,MAP1B,MCAM,MMP9,MMRN1,MYBPC1,MYBPH,MYH8,MYL1,MYOT,MYRF,NIBAN1,PALLD,PARVA,PARVB,PCDH17,PCSK1N,PDE1B,PGAM2,PKIB,…
mir-379	microRNA		1.188	1.52e-07	Akt,AKT1,AR,BAX,BID,CDKN1A,CDKN1B,CHUK,CLOCK,CREB1,CTNNB1,DLC1,EGFR,ERK,ESR1,ESR2,FOXO1,FOXO3,FOXO4,HAND1,HIF1A,IRF7,ITGB1,KAT6A,LMNA,MAP3K8,MET,mir-379,MTOR,NFkB (complex),NFKB1,NFKBIA,NR3C1,PAK1,PDK1,PPARG,PTEN,PTPN1,RELA,RET,SATB1,SOX2,SP1,SPARC,STAT5a/b,TCL1A,TNFSF11,TP53,TSC2,TWIST1,VIM	ABAT,ACOT7,ADA,ADAMDEC1,ADAMTSL4,ADORA1,ADRA1D,AEBP1,ALPK2,ARMCX2,B4GALT6,CALCRL,CD1D,CD247,CD3G,CD79B,CDA,CDH15,CKMT2,CLEC1B,CLMP,COL11A1,COL4A2,COL8A1,CSDC2,CTSS,DDIT4L,DEPP1,DOK5,ELN,EMILIN1,ENO3,ENPEP,F5,FBLN5,FGR,FOXC2,GAL3ST4,GATA5,GPD1,IFIT1,IL18,IL1R2,ITGA3,ITGA8,KCNA5,LRRC4B,MATK,MFGE8,MFNG,MMP9,MSR1,MYF6,MYH8,MYL1,MYOT,MYPN,MYRF,NEB,NIBAN1,NUCB1,OSR1,PARVA,PCDH17,PCDHGB4,PCSK1N,PGAM2,PK…
miR-23a-3p (and other miRNAs w/seed UCACAUU)	mature microRNA		0.853	2.24e-05	miR-23a-3p (and other miRNAs w/seed UCACAUU),NFKBIA,P38 MAPK	AEBP1,ANK1,AQP5,BGN,CTNNA1,FOXC2,HOMER1,IL15,IL7R,ITGA3,MATK,MFGE8,MMP9,MYBPH,MYLPF,MYOD1,NOTCH3,PLA2G7,TNC,TNFSF10,TNNC2,TRIM63
mir-193	microRNA		1	0.000784	mir-193	ACTN4,MYF6,MYOD1,WT1
miR-96-5p (and other miRNAs w/seed UUGGCAC)	mature microRNA		-0.832	0.000294	KRAS,miR-96-5p (and other miRNAs w/seed UUGGCAC)	AMPH,AQP5,BGN,DENND2B,ELN,IFIT1,MCAM,MMP9,PALLD,PARVA,PGAM2,TNC,WT1

## Sheet: Upstream Regulator Table 1
Upstream Regulator analysis		Predicted Activation State	Activation z-score	p-value of overlap	Target molecules in dataset
mir-133	microrna	Inhibited	-2	0.0472	CCN2,PPARG,TNFSF10,VCAN
miR-155-5p (miRNAs w/seed UAAUGCU)	mature microrna	Inhibited	-2.414	0.105	BACH1,CD69,CXCL8,PMAIP1,PPL,RIPK1
miR-34a-5p (and other miRNAs w/seed GGCAGUG)	mature microrna	Inhibited	-2.128	0.00451	CD69,FCMR,MYC,PPARG,SELL,SYCP2,TMEM154,TSPOAP1
Mir690	microrna			0.0194	CEBPA
miR-1258 (miRNAs w/seed GUUAGGA)	mature microrna			0.0194	HPSE
miR-690 (miRNAs w/seed AAGGCUA)	mature microrna			0.0194	CEBPA
mir-1258	microrna			0.0194	HPSE
mir-129	microrna			0.0194	CXCL8
mir-219	microrna			0.0194	ICOS
mir-363	microrna			0.0194	MYC
mir-584	microrna			0.0194	PHACTR1
mir-132	microrna			0.02	ARHGAP32,SSH2,STAT4
miR-150-5p (and other miRNAs w/seed CUCCCAA)	mature microrna			0.0218	BACH1,EGR2
miR-375-3p (miRNAs w/seed UUGUUCG)	mature microrna			0.0218	ADIPOR2,MYC
mir-142	microrna		1.192	0.0233	IL1RL1,IL2RB,SELL,TNFSF10
mir-204	microrna			0.0276	BMPR1B,CXCL8,MYC,PRKCG
miR-30c-5p (and other miRNAs w/seed GUAAACA)	mature microrna		-0.655	0.0311	CAT,CCN2,COL5A1,PPARG,SLC7A1,SLC9A3R2,VCAN
miR-204-5p (and other miRNAs w/seed UCCCUUU)	mature microrna		-1	0.034	BMPR1B,MYC,PPARG,PRKCG
MIR4728	microrna			0.0385	PMAIP1
miR-101b-3p (miRNAs w/seed UACAGUA)	mature microrna			0.0385	STC1
miR-185-3p (and other miRNAs w/seed GGGGCUG)	mature microrna			0.0385	MYC
miR-4728-3p (miRNAs w/seed AUGCUGA)	mature microrna			0.0385	PMAIP1
mir-331	microrna			0.0385	MYC
mir-663	microrna			0.0385	HSPG2
mir-210	microrna		-1.408	0.0392	ARG1,CCN2,FAM102A,NUP210,PTPN1
mir-451	microrna			0.0469	CD69,MYC
mir-33	microrna			0.00965	AGT,CEBPA,PPARG
miR-138-5p (miRNAs w/seed GCUGGUG)	mature microrna			0.00975	ALDH1A2,VCAN
miR-483-3p (miRNAs w/seed CACUCCU)	mature microrna		-1	0.0112	ADIPOR2,GJA1,IER5,SLC7A1
mir-155	microrna		0.563	0.0131	ARG1,CD69,CEBPA,CSF3,CXCL8,PPARG,RIPK1
mir-8	microrna		-1.826	0.0143	ABL2,ADAMTS1,BST1,DDIT4L,DUSP26,MYC,PKD1,PMAIP1,STAT4
mir-30	microrna		-1.951	0.016	ARID5B,CAT,CCN2,PRDM1
mir-17	microrna		-1.965	0.0782	CCN2,CXCL8,LEF1,PKD1
mir-223	microrna		1.066	0.000523	BST1,CA4,EGR2,EGR3,LEF1,LMO2,MMP25,MUC13,RIPK1,SERPINB2
MIR4269	microrna			0.00362	CCN2,MYC

## Sheet: Causal Netwrok Table 2
Causal Networks
Master Regulator	Molecule Type	Predicted Activation State	Activation z-score	p-value of overlap	Participating regulators	Target molecules in dataset
miR-205-5p (and other miRNAs w/seed CCUUCAU)	mature microRNA	Activated	2.254	1.27e-10	ACLY,Akt,AMPK,BCL2,CBLB,CCND1,CDKN1B,CHUK,Creb,CREB1,CTNNB1,CYP19A1,DLX5,EGFR,EIF4E,EIF4EBP1,ERK,ERK1/2,ESR2,estrogen receptor,FLNA,FOXC1,FOXO3,FYN,GATA1,HAND1,HTT,IRF1,IRF3,JUN,KAT6A,KLF11,LEF1,MAP3K8,MAPK1,miR-205-5p (and other miRNAs w/seed CCUUCAU),MMP2,Nfat (family),NFE2L2,NFkB (complex),NFKB1,NfkB1-RelA,NFKBIA,NR4A1,NRF1,PDX1,POU5F1,PPARGC1A,PRKAA1,PTEN,PTGS2,RHOA,RICTOR,RPS6KB1,SIRT1,SP1,S…	ACAP1,ADAM8,ADAMTS4,ADAMTS8,ADIPOR2,AQP11,ARG1,ATP2A1,ATP6V0A4,B4GALT5,BCAM,CA3,CA4,CACNA1G,CAPZA2,CAT,CCN2,CD27,CD3D,CD5,CD6,CEBPA,CHGA,CIDEA,CIDEC,CITED1,CLCF1,CLDN11,CLEC1B,CSF2RB,CXCL8,CXCR5,DHH,DNAH11,DUOX2,EGR2,EIF4EBP1,ELL2,ENPEP,EPHX2,FBP2,GFPT2,GP1BA,GP1BB,HCAR1,HK3,HPSE,HSPG2,IGSF10,IL1R1,IL2RB,IL7R,KDM6B,KIF5C,LAG3,LAMA3,LAT,LCP2,LEF1,LIPE,LMO2,MGST3,MMP25,MS4A1,MSC,MXD1,MYLPF,NCOR2,NM…
mir-515	microRNA	Inhibited	-4.614	5.13e-18	AHR,Akt,AKT1,Ap1,BCL2,Ca2+,CCND1,CEBPA,CHUK,CSF2,CTNNB1,cytokine,EIF4EBP1,ERK,estrogen receptor,FLNA,GSK3B,HIF1A,HNF4A,HRAS,IKBKB,IL1B,IL5,IL6,IRF3,IRF4,JUN,MAPK1,MAPK8,mir-515,NFAT (complex),NFAT5,NFATC1,NFATC2,NFkB (complex),NFKB1,NfkB1-RelA,NFKB2,NFKBIA,NOS2,NR1I2,NRAS,P38 MAPK,Pkc(s),POU2F2,PPARG,PRKCD,REL,RELA,RIPK1,SMAD3,SP1,sphingosine-1-phosphate,SPHK1,STAT1,STAT4,STAT5A,TP53	ABCD2,ACAP1,ACSM5,ADAM8,ADAMTS4,ADORA1,AGT,ALAS2,ALDH9A1,APOD,APOE,ARHGAP32,ASS1,ATP2A1,BCAM,BCL3,BMX,CA3,CA4,CACNA1G,CAPZA2,CASP10,CAVIN2,CCN2,CCR7,CD27,CD3D,CD6,CD69,CHGA,CIDEC,CLCF1,CLEC14A,COL6A3,CXCL8,CXCR5,CYFIP2,CYP4B1,DDIT4L,DNM1,DRC1,DUOX2,ECH1,ECM1,EDIL3,EGR1,EIF4EBP1,ELL2,ENHO,ENO3,ENPEP,EPHX2,F13A1,FCMR,FERMT3,GFI1,GFPT2,GP1BA,GPD1,GPR183,GPR84,GRAP2,GSC,GYS2,HBB,HCAR1,HPSE,ICOS,IER5,…
mir-153	microRNA	Inhibited	-5.295	2.01e-17	26s Proteasome,ABT-737,Akt,Ap1,AR,BCL2,calpain,CASP1,CASP8,CDK2,ERK,ERK1/2,IKBKB,JAK1,Jnk,MAPK1,MAPK8,MCL1,Mek,mir-153,MMP2,NFkB (complex),NFKBIA,Pkc(s),RB1,RELA,SOX9,SP1,STAT1,TYK2	ACTA1,ACTC1,ADAMTS1,AGT,ALDH1A1,APOD,APOE,AREG,ATP2A1,BCAM,CAPZA2,CD5,CD69,CDO1,CHGA,CIDEA,CLCF1,CLDN11,COL7A1,CSF2RB,CSF3,CXCL8,DHH,DUOX2,EGR3,ELL2,ENO3,FCMR,GFPT2,GJA1,GP1BA,GPD1,GSC,HAS1,HBB,HSPG2,ICOS,IL2RB,IL31RA,ITGA2B,ITGB7,KCNN4,KDM6B,LAD1,LAMA3,LIPE,LRATD1,MAP3K8,MS4A1,MSC,MXD1,MYBPC1,MYH8,MYL1,MYOT,NCOR2,NFATC2,NFE2,NFKBIZ,NNAT,OSM,OSMR,PDE4B,PGAM2,PHACTR1,PIWIL1,PKD1,PLIN1,PLXDC1,PMEL,…
mir-219	microRNA	Inhibited	-2.092	1.61e-16	Akt,AKT1,CBL,CDC42,Collagen type II,ERK1/2,FOXJ3,ITGAV,ITGB3,MAPK8,MEF2C,mir-219,MMP2,PDGFRA,PDGFRB,PI3K (complex),PLCG1,PTPN11,RAC1,RAS,SHC1,SOX6,STAT1,STAT3,STAT5a/b	ACTA1,ACTC1,ADGRF2,ALAS2,ALDH1A1,ALDOC,APOD,APOE,AREG,ASS1,ATP2A1,BCAM,BCL3,BLK,CAT,CAVIN2,CCL22,CCN2,CHD5,CLEC1B,CSF2RB,CSF3,CXCL8,DUOX2,EGR2,FCMR,GJA1,HPGD,HSPG2,ICOS,IL2RB,IL31RA,IL7R,IL9R,ITGA2B,LAMA3,LAT,LCP2,LDHB,LEF1,MAP3K8,MMD,MYL1,MYLPF,MYOT,MYOZ1,NFATC2,NFE2,NFKBIZ,OPRM1,OSM,PCK1,PDE4B,PEX11A,PHACTR1,PLAGL1,PPARG,PPP1R1B,PRDM1,PTX3,RAMP1,RNF213,SBNO2,SH2D2A,SLC10A1,STEAP4,TEK,TNFSF14,TP…
mir-22	microRNA	Inhibited	-2.343	5.05e-10	Akt,BMP7,ERK,Jnk,mir-22,P38 MAPK	ADORA1,ALDH1A2,AREG,ASS1,B4GALT5,BCAM,BMPR1B,CCL22,CCR7,CIDEA,CSF3,DUOX2,EGR2,GJA1,HAS1,HSPG2,IL1R1,IL2RB,IL7R,ITGA2B,ITGB7,LAMA3,LEF1,MS4A1,MYBPH,MYLPF,NFATC2,NFKBIZ,PCK1,PIWIL1,PLA2G7,PPP1R1B,PTX3,RCAN1,SELL,SERPINB2,STEAP4,TNFSF10,TNFSF14,TNNC2,VDR
mir-124	microRNA				Akt,AR,CEBPA,CHUK,CTNNB1,ERK,ERK1/2,EZR,FOS,GATA4,GC-GCR dimer,GSK3B,IL21R,IL5,JAK2,JUN,Mapk,MEF2D,mir-124,mir-21,MYC,NFAT (complex),Nfat (family),NFATC2,NFATC3,NFkB (complex),PI3K (complex),RORC,SRC,STAT1,STAT3,STAT5a/b,TP53,TP63	ABCA7,ACAA1,ACSM5,ADAMTS1,ADGRF2,ADORA1,AGT,AK1,ALAS2,ALDH1A1,ALDH9A1,ALDOC,AREG,B4GALT5,BCAM,BCL3,BLK,BMX,CA3,CACNA1G,CASP10,CAT,CAVIN2,CCL22,CCN2,CCR7,CD5,CDO1,CEBPA,CIDEA,CIDEC,CITED1,CLCF1,CLDN11,CLEC1B,COL5A1,COL6A2,COL6A3,COL7A1,CREBBP,CRLF1,CSF2RB,CSF3,CXCL8,CXCR5,CYFIP2,DDIT4L,DHH,DMRT1,DNM1,DRC1,DUOX2,ECH1,ECM1,EDIL3,EGR1,EGR2,EGR3,EIF4EBP1,ENO3,EPHX2,FCMR,GFI1,GFPT2,GJA1,GPD1,GPR84,HAS1…
mir-326	microRNA		0.914	4.87e-18	Akt,AKT1,CDK2,CEBPA,CREBBP,IL6ST,JAK3,Mapk,MAPK14,MAPK8,mir-326,Notch,NOTCH1,NOTCH3,NOTCH4,PPARG,PTPN11,SREBF1,STAT3,TYK2,VitaminD3-VDR-RXR	ACAA1,ACTA1,ADGRF2,AGT,ALAS2,ALDH1A1,ALDH1A2,ALDOC,APOE,AREG,ARG1,ASS1,B4GALT5,BCAM,BCL3,CAVIN2,CCL22,CCR7,CD69,CIDEC,COL5A1,CSF2RB,CXCL8,CYP4B1,EGR2,EGR3,GJA1,GP1BA,GPD1,GPR84,HBB,HCAR1,HPGD,HPSE,HSPG2,ICOS,IL1R1,IL1R2,IL1RL1,IL2RB,IL9R,ITGA2B,ITGB7,KLHL31,LAG3,LAMA3,LDHB,LEF1,LIPE,MDK,MUC13,MXD1,MYC,NCOR2,NFATC2,NFKBIZ,OSMR,PC,PCK1,PEX11A,PLAGL1,PLIN1,PLIN4,PLIN5,PPARG,PPL,PPP1R1B,PRDM1,PTX3,RA…
mir-181	microRNA		0	6.26e-17	BCL2,DUSP5,IL2,mir-181,MMP2,MMP9,NFkB (complex),P38 MAPK,PTPN22	ACTA1,ADAM8,AGT,APOE,AREG,ARG1,ARHGAP32,ASS1,BCL3,CCN2,CD3D,CD69,CLCF1,CSF2RB,CXCL8,CXCR5,DUOX2,EGR1,EGR2,EGR3,ELL2,FCMR,GFPT2,GJA1,ICOS,IL1R2,IL1RL1,IL2RB,IL7R,ITGB7,KDM6B,LAG3,LCP2,MAP3K8,MMD,MMP25,MYBPH,MYLPF,NAV1,NFATC2,NFKBIZ,NNAT,OPRM1,OSM,OSMR,PDE4B,PLA2G7,PTPN22,PTX3,RCAN1,SELL,SELP,SHE,SLAMF7,SLC7A1,SNAP91,ST18,STAT4,TENT5A,TNFRSF4,TNFSF9,TNNC2,VDR,VSNL1
mir-132	microRNA		0.25	7.93e-16	ADCY,CREB1,mir-132,RAF1,RAS	AQP11,AREG,ARG1,ARHGAP32,B4GALT5,CCN2,CD3D,CEBPA,CHD5,CHGA,CXCL8,CXCR5,CYFIP2,ECM1,EDIL3,EGR3,GJA1,IGSF10,IL1R1,ITGA2B,LAD1,LAMA3,MXD1,NNAT,OPRM1,OSMR,PC,PCK1,PPARG,PRDM1,RBP4,RELT,SCD,SEMA4A,SERPINB2,SERPINI1,SSH2,STAT4,STC1,TENT5A,TMEFF2,TSPOAP1
MIR4269	microRNA		1.543	1.47e-10	MIR4269	CCN2,MYC
miR-138-5p (miRNAs w/seed GCUGGUG)	mature microRNA		-1.414	0.00362	miR-138-5p (miRNAs w/seed GCUGGUG)	ALDH1A2,VCAN
miR-1258 (miRNAs w/seed GUUAGGA)	mature microRNA		0	0.00975	miR-1258 (miRNAs w/seed GUUAGGA)	HPSE
miR-690 (miRNAs w/seed AAGGCUA)	mature microRNA		-1	0.0194	miR-690 (miRNAs w/seed AAGGCUA)	CEBPA
mir-1258	microRNA		1	0.0194	mir-1258	HPSE
mir-219	microRNA		-1	0.0194	mir-219	ICOS
mir-584	microRNA		-1	0.0194	mir-584	PHACTR1
Mir690	microRNA		1	0.0194	Mir690	CEBPA
			1	0.0194
