# Supplementary material for: Transcriptional and Epigenetic Factors Associated with Early Thrombosis of Femoral Artery Involved in Arteriovenous Fistula
Source: Proteomes. 2022 Apr 30;10(2):14. doi: 10.3390/proteomes10020014 (PMC9149803; doi:10.3390/proteomes10020014)
Supplement: Supplementary file 1 [file proteomes-10-00014-s001.zip › Supplementary File S2.xlsx]

## Sheet: Upstream regulator Table 3
Upstream Regulator	Molecule Type	Predicted Activation State	Activation z-score	p-value of overlap	Target molecules in dataset	Mechanistic Network
MYOD1	transcription regulator	Activated	2.69	2.67e-10	ACTA1,ACTC1,ADORA1,ATP2A1,CDH15,CXCL14,ENO3,IFIT2,IGF1,MYBPH,MYF6,MYH4,MYL1,MYLPF,MYOD1,RBM38,SCN4A,SUSD2,TNNC2,UCP3	GATA4,MEF2A,MEF2C,MYOD1,MYOG,SMARCA4,STAT1
SMARCA4	transcription regulator	Activated	3.5	2.16e-06	ACTA1,ACTN4,ATP2A1,CNTN1,CTSS,ENO3,FBLIM1,HAPLN3,IFIT1,IGF1,IL7R,ITGA3,MAP1B,MFGE8,MYBPH,MYL1,MYLPF,MYRF,PARVA,SKAP2,SOX17,STAMBPL1,TNFSF10,TNNC2,WT1	IRF8,IRF9,JUN,MEF2A,MEF2C,MYOD1,MYOG,SMARCA4,SPI1,STAT1
MEF2C	transcription regulator	Activated	2.049	2.25e-06	ACTA1,ACTC1,ATP2A1,FRZB,KCNA5,LMOD2,MYLPF,MYOD1,MYOT,MYOZ1,SMYD1	GATA4,MEF2C
MYF6	transcription regulator	Activated	2.207	0.000685	EGF,IGF1,IL15,IL7,MYF6,MYOD1,SCN4A	MEF2A,MEF2C,MYF6,MYOD1,MYOG,SMARCA4
HOXC8	transcription regulator	Activated	2	0.00125	APP,IL1R2,SLC16A3,SRD5A2
SPDEF	transcription regulator	Activated	2.236	0.00246	COL4A2,ITGA3,SOX17,TNC,UCP3
SPI1	transcription regulator	Activated	2.188	0.00279	CD1D,CD79B,CTSS,CXCL14,IFIT1,IFIT2,IL18,IL1R2,IL7R,LYZ,TNFSF10	CTNNB1,EZH2,FOXO1,IL1B,IL4,IL6,IRF1,IRF8,IRF9,JUN,NCOR1,NFKBIA,RXRA,SPI1,STAT1,TNF
IRF1	transcription regulator	Activated	2.685	0.00454	CTSS,IFIT1,IFIT2,IL15,IL18,IL7,MMP9,TNFSF10	IFN Beta,IFNG,IRF1,IRF8,IRF9,JUN,NFKBIA,SPI1,STAT1
RB1	transcription regulator	Activated	3.099	0.0112	ACTC1,CACNA1S,CALCRL,COL4A2,FOXC2,HOMER1,IGF1,MYBPC1,MYH4,MYH8,MYL1,PGAM2,TCAP,TNNC2
ARNT2	transcription regulator	Activated	2.646	0.0228	APOE,CACNG1,CLCN1,COL11A1,EGF,HOMER1,PKIB
SIM1	transcription regulator	Activated	2.646	0.0279	APOE,CACNG1,CLCN1,COL11A1,EGF,HOMER1,PKIB
HDAC4	transcription regulator	Inhibited	-2.449	4.51e-07	ACTA1,CNTN1,HOMER1,HOMER2,LGI1,LMOD2,MMP9,MYBPC2,MYLK2,MYOT,MYOZ1,SGCG	GATA4,HDAC4,MEF2C
KDM5A	transcription regulator	Inhibited	-3.162	1.42e-05	ACTC1,CACNA1S,HOMER1,MYBPC1,MYH4,MYH8,MYL1,PGAM2,TCAP,TNNC2
HTT	transcription regulator	Inhibited	-2.449	0.000849	ACTA1,APOE,APP,CA4,CLCN1,COL4A2,ENO3,GSC,HAPLN3,HOMER1,IL15,MCAM,MYL1,MYOD1,PDE1B,PPP1R1A,PRELP,PVALB,RXRG,SCN4B,TGM2
VDR	transcription regulator	Inhibited	-2.17	0.0236	COL4A2,GPD1,IL18,MYH8,S100A8,SLC34A2,UCP3,VCL
SRF	transcription regulator		1.41	6.42e-06	ACTA1,ACTC1,IGF1,IL15,MMP9,MYH4,MYL1,MYLPF,MYOD1,PKHD1L1,S100A8,SERPINB10,SMTN,TCAP,TNC,VCL,WT1	AR,MRTFA,NR4A1,PRRX1,PTK2,SRF
CTNNB1	transcription regulator		0.341	6.93e-06	ACTC1,ACTN4,APP,AQP5,ARMH4,ATP6V0D2,BGN,CA3,COL4A2,CTNNA1,CXCL14,ENO3,FOXC2,GSC,HOXB7,IFIT1,IL15,IL7,MFGE8,MMP9,MYBPC1,MYOD1,NOTCH3,S100A8,SCNN1B,SOX17,SUSD2,TGFB3,TGM2,TNC,TNFSF10,WT1	CTNNB1,ESR1,FOXO1,IFNG,IRF1,IRF8,IRF9,Insulin,JUN,NFKBIA,NOS2,RXRA,SPI1,STAT1,TNF,TP53,estrogen receptor,progesterone
HIC1	transcription regulator		1.134	1.84e-05	CA2,CCN3,CXCL14,MCAM,PLPPR4,SMPDL3A,SRGN
JUN	transcription regulator		-0.215	2e-05	APOE,APP,BCL9,CA3,CCN3,CD247,CYGB,FBLN5,FRZB,HOMER1,IGF1,IL7R,MMP9,MSR1,MYLPF,MYOD1,PARVA,PKIB,S100A10,TNC	CTNNB1,ESR1,ESR2,FOXO1,IL6,IRF1,IRF8,IRF9,JUN,MRTFA,NCOR1,NFKBIA,RXRA,SPI1,SRF,STAT1,STAT5B,TGFB1,TNF,TP53
FOXO1	transcription regulator		0.61	2.98e-05	ATP6V0D2,CA2,CCN3,CD79B,CKMT2,COL4A2,CYP27A1,ENPEP,FMOD,GPD1,GPD2,IGF1,IL15,IL18,IL7R,ITGA3,MMP9,TNFSF10,TRIM63	CTNNB1,FOXO1,FOXO3,IL6,IRF1,IRS1,Insulin,JUN,NCOR1,NFKBIA,PPARGC1A,RXRA,STAT1,estrogen receptor
MED13	transcription regulator		-1.633	3.53e-05	CLSTN3,ELN,GPD1,GPD2,PGAM2,SUSD2
MYOG	transcription regulator		1.091	6.64e-05	ACTA1,MYF6,MYOD1,SCN4A,TRIM63
STAT5B	transcription regulator		1.664	0.000124	ACTC1,APOE,CA2,CKMT2,GPD1,IGF1,MMRN1,MYL1,NUCB1,SLC34A2,SLN,SMPDL3A,STAMBPL1,TCAP,TGM2	IGF1,STAT5B,TP53
MEF2A	transcription regulator		1.124	0.000126	ACTA1,ACTC1,ENO3,IFIT2,IL15,TGFB3,XIRP2
EGR2	transcription regulator		1.134	0.000383	COL11A1,CRABP1,HOMER1,IL1R2,IL7R,S100A1,TGFB3,TNFSF10,UCP3
OSR2	transcription regulator			0.000546	OSR1,TGFB3
NKX2-1	transcription regulator			0.00107	AQP5,CA4,CYGB,IL7,LYZ,MYBPH,SLC34A2,SOX17,TNC
TFCP2	transcription regulator			0.00122	EGF,MMP9,WT1
PROX1	transcription regulator			0.00125	FOXC2,IL18,MYL1,SCG3
TCL1A	transcription regulator			0.00135	CTSS,IL1R2,LY9,MMP9,MSR1,S100A8	IFNG,IRF1,IRF8,IRF9,SPI1,STAT1,TCL1A
NFKBIA	transcription regulator		0.543	0.00169	AEBP1,CTNNA1,FOXC2,IL15,IL7R,ITGA3,LYZ,MATK,MFGE8,MMP9,MYOD1,NOTCH3,S100A8,TNC,TNFSF10	CTNNB1,EZH2,FOXO1,IL1B,IL4,IL6,IRF1,JUN,NCOR1,NFKBIA,RXRA,SPI1,STAT1,TNF,TP53
IRX5	transcription regulator			0.00174	CXCL14,IL15,TNFSF10
EPC1	transcription regulator			0.00179	ACTA1,MYOD1	AR,EPC1,MRTFA,SRF
HEY2	transcription regulator			0.00227	ACTA1,IL7,SLN,SMTN
NCOR1	transcription regulator			0.00232	IFIT2,IL15,LYZ,MMP9,MYOD1,UCP3
SOX14	transcription regulator			0.00238	IL15,IL7,TNFSF10
ZNF395	transcription regulator			0.00266	IFIT1,IFIT2
GABPB1	transcription regulator			0.00275	IL7R,TNC,UCP3	GABPA,GABPB1
FOXO3	transcription regulator		0.569	0.00308	ATP6V0D2,COL4A2,DEPP1,DOK5,ENPEP,FMOD,IGF1,MCAM,MMP9,MYOD1,TNFSF10,TRIM63	CTNNB1,FOXO1,FOXO3,IL6,IRF1,JUN,NCOR1,NFKBIA,PPARGC1A,STAT1,TNF
CREBBP	transcription regulator			0.00313	AMPD1,CA2,CAMK1G,IL7R,KCNIP3,MMP9,MYOD1,PPFIBP2,SCN4B,TNC,TNFSF10,TRAT1,TUBA8	CREBBP,EP300,FOXO1,PPARGC1A
YY1	transcription regulator			0.0034	ACTA1,ACTC1,CRABP1,IL1R2,MYH4,MYL1,MYLPF,MYOD1,TGM2,TNNC2,WT1
IRF8	transcription regulator		1.118	0.00358	CTSS,IFIT2,IL15,IL18,MMP9,MSR1,TNFSF10	IFNG,IL6,IRF1,IRF8,IRF9,JUN,NCOR1,NFKBIA,SPI1,STAT1
KLF3	transcription regulator		0.707	0.00395	ANK1,APOE,CD1D,CTNNA1,GPD2,IL15,IL18,IL7,MATK,SLC14A1,SMPDL3A,TNFSF10	CTNNB1,FOXO1,IRF1,JUN,KLF3,STAT1,TNF
DUX4	transcription regulator		0.152	0.00405	ACTC1,IL15,MYOD1,SLC34A2
ESRRA	transcription regulator		0.426	0.00409	B4GALT6,COL4A2,COL8A1,EGF,EMILIN1,ENPEP,MFGE8,MMP9,TCAP,TGFB3
MRTFA	transcription regulator		-0.217	0.00413	ACTA1,ACTC1,MMP9,S100A8,SERPINB10,SYNPO2,TNC,VCL	AR,MRTFA,SRF
SP4	transcription regulator			0.00436	IL15,IL18,IL7,TNFSF10
EOMES	transcription regulator		0.294	0.00447	ACTC1,CRABP1,FRZB,GSC,SOX17,TNFSF10
EBF2	transcription regulator			0.00456	LGI1,LGI2,NIBAN1
IRF9	transcription regulator		1.948	0.00503	IFIT1,IFIT2,IL18,TNFSF10	IL6,IRF1,IRF8,IRF9,JUN,NCOR1,NFKBIA,SPI1,STAT1
PAX3	transcription regulator			0.00563	APP,IL7R,LBX1,MCAM,MMP9,MYOD1,SRGN,TNC
MEIS2	transcription regulator			0.00569	GSC,IGF1,OSR1
STAT1	transcription regulator		1.648	0.00578	APOE,CTSS,HAPLN3,IFIT1,IFIT2,IGF1,IL15,IL18,MMP9,PCDH17,S100A10,TNFSF10	CTNNB1,IFNG,IL1B,IL6,IRF1,IRF8,IRF9,JUN,NCOR1,NFKBIA,RXRA,SPI1,STAT1,TP53
FOXA2	transcription regulator		1.109	0.00617	ACTC1,CA3,DDX23,IGF1,ITGA3,LYZ,MAP1B,SOX17,UCP3	CTNNB1,FOXA2,FOXO1,Insulin,JUN,NFKBIA,estrogen receptor
PRRX1	transcription regulator			0.0062	PALLD,TNC
MAFB	transcription regulator			0.00665	ADA,FBLN5,IGF1,IL7R,MMP9
KLF15	transcription regulator			0.00702	LRP5,TNFSF10,TRIM63,UCP3
GABPA	transcription regulator			0.00747	IL18,IL7,IL7R,TNC
EZH2	transcription regulator		-0.2	0.00748	CA2,CTNNA1,FRZB,GATA5,IGF1,LBX1,MMP9,MYH4,MYOD1,NIBAN1,S100A8,SOX17
SOX4	transcription regulator		0	0.00751	CCN3,CD1D,CTNNA1,ENPEP,IGF1,LYZ,MYOD1,PRXL2A
ZFHX3	transcription regulator			0.00766	MYF6,MYOD1,PLA2G7,PYGM,RASL11B
SATB1	transcription regulator		0.85	0.00794	CTNNA1,F5,GATA5,IL1R2,IL7,IL7R,NIBAN1
EP300	transcription regulator		-1.091	0.008	ACTA1,AMPD1,AQP5,CA2,IGF1,IL7R,KCNIP3,PLA2G7,PPFIBP2,SCN4B,TNC,TRAT1,TUBA8	CREBBP,EP300,FOXO1
PPARGC1A	transcription regulator		0.6	0.00814	CKMT2,CXCL14,IGF1,IL18,IL1R2,PLA2G7,PLIN5,PVALB,SLIT3,SMYD1,TNFSF10,TRIM63,UCP3	FOXO1,FOXO3,IRS1,PPARGC1A
NOTCH3	transcription regulator			0.00894	MMP9,MSR1,PRKCQ,SMTN
GATA4	transcription regulator		1.614	0.00918	ACTA1,ACTC1,ADORA1,FRZB,FSTL4,KCNA5,MYL1,MYLPF,TGM2
KLF7	transcription regulator			0.00931	IFIT1,TNFSF10
TP53	transcription regulator		-0.299	0.00975	ABAT,ACTN4,ADA,ADAMTSL4,ANK1,APOE,APP,CALCRL,CD247,CKMT2,COL4A2,DDIT4L,EGF,EMILIN1,ENO3,F5,GAL3ST4,GPD1,IGF1,IL7,LYZ,MCAM,MMP9,NOTCH3,PALLD,PARVA,PGAM2,PSTPIP2,SHROOM3,TCAP,TGFB3,TGM2,TMOD4,TNC,TNFSF10,TPP1,UBE2T,UCP3,VCL	CTNNB1,EZH2,FOXO1,IL6,IRF1,JUN,NCOR1,NFKBIA,STAT1,TNF,TP53
CTCF	transcription regulator		-0.254	0.0104	APP,ITGA8,LYZ,MYF6,MYOD1,TGFB3
HHEX	transcription regulator			0.0109	IL15,IL7,TNFSF10
TBXT	transcription regulator			0.0109	FMOD,ITGA3,NOTO
OTX2	transcription regulator			0.0118	COL8A1,MYOD1,SLC14A1,TNC
HOXA10	transcription regulator		-0.378	0.0127	ACTA1,APOE,CA3,LYZ,MAP1B,MFNG,STK17B
SOX7	transcription regulator		-1	0.0131	CALCRL,COL4A2,LRP5,MFGE8
ALYREF	transcription regulator			0.0136	APOE
MYT1L	transcription regulator			0.0136	RBFOX1
KEAP1	transcription regulator			0.0137	ATP6V0D2,IL18,MMP9
ZBTB1	transcription regulator			0.0136	CXCL14
KLF2	transcription regulator			0.0142	AQP5,ELN,FGR,IL7R,NOTCH3,TFPI,TNFSF10
KLF4	transcription regulator		-0.796	0.0143	ACTC1,CCN3,COL8A1,FRZB,IL15,IL7,SOX17,TGFB3,TNC,TNFSF10
IRF4	transcription regulator		-0.378	0.0145	ADA,ALPK2,CTSS,IL7R,PRKCQ,STK17B,TNFSF10
GLI1	transcription regulator		0.967	0.0153	AQP5,FOXC2,GATA5,IER5L,IGF1,IL18,IL1R2,ITGA3,MMP9,PITPNM3,PPIF,PSTPIP2,TFPI,TNC
SMAD3	transcription regulator		-1.578	0.0163	ADORA1,ARHGAP27,BGN,ELN,IL15,MMP9,MYOD1,TGFB3,TNC
ETS2	transcription regulator			0.0166	CYP27A1,LYZ,MMP9,MSR1
HBP1	transcription regulator			0.0172	IL7,MYOD1
PCGF2	transcription regulator			0.018	HOXB7,NOTCH3,VAT1L
KDM3A	transcription regulator			0.0192	MCAM,MMP9,TNC
NFKB1	transcription regulator		1.206	0.0199	ADORA1,APOE,APP,CD3G,IL18,MMP9,MSR1,TNFSF10,WT1
GLI2	transcription regulator			0.0204	ATP2A1,FOXC2,IL15,MMP9,MYOD1
SOX2	transcription regulator		-0.14	0.0206	CXCL14,FRZB,GSC,IER5L,IGF1,LBX1,MYRF,NOTCH3,PARVB,PRKCQ,S100A1,SOX17,TGFB3
RBPJ	transcription regulator		0.128	0.0211	EGF,IGF1,IL18,IL7R,TGFB3,TNC
Esrra	transcription regulator		-0.2	0.0211	ATP6V0D2,ENO3,PGAM2,PYGM,TGFB3
IRX6	transcription regulator			0.0218	CXCL14,IL15
CEBPA	transcription regulator		-0.784	0.0226	AQP5,CA2,CD3G,CTNNA1,IGF1,MMRN1,MYF6,MYOD1,S100A8,SMPDL3A,TNFSF10,VCL
IKZF1	transcription regulator		0.692	0.0227	CD79B,DEPP1,HHATL,IGF1,IL7R,NOTCH3,PRKCQ,SHROOM3
NCOA2	transcription regulator		0.692	0.0228	ADORA1,FRZB,GPD2,IFIT2,LYZ,UCP3
MAZ	transcription regulator			0.0231	IL15,MMP9,TNFSF10
TBX5	transcription regulator			0.0235	ACTC1,IL7,KCNA5,MYLPF
WT1	transcription regulator			0.0261	CSPG4,IGF1,MMP9,NOTCH3,NUCB1,TGFB3,TNFSF10,WT1
HNF1B	transcription regulator		1.342	0.0263	BGN,CA2,FBLIM1,ITGA3,PSTPIP2
GPBP1	transcription regulator			0.027	ADA
MED6	transcription regulator			0.027	IFIT2
NAT8	transcription regulator			0.027	APP
SMARCD3	transcription regulator			0.0297	FMOD,ITGA3
RELA	transcription regulator		0.671	0.0309	ACTN4,ALPK2,APOE,APP,ELN,IGF1,IL7R,MMP9,MYOD1,STK17B,TGM2,WT1
ELK4	transcription regulator			0.0325	IL18,IL7
NCOA3	transcription regulator		1.982	0.0331	AMPD1,IGF1,MMP9,SLC16A3
MYC	transcription regulator		0.732	0.0336	ACTA1,ACTN4,APP,COL4A2,COL8A1,CSPG4,CTNNA1,FBLN5,FMOD,FRZB,IFIT1,IFIT2,ITGA3,LYZ,MMP9,MSR1,MYBPH,MYLPF,NIBAN1,NUCB1,S100A10,SLC16A3,SOX17,TNC,TNFSF10
SMARCC1	transcription regulator			0.0355	CD79B,IL7R
NANOG	transcription regulator			0.0382	GSC,IER5L,LBX1,MAP1B,SOX17
HOXA9	transcription regulator			0.0383	CALCRL,IGF1,IL7R,LYZ,NEB,S100A8
MYCN	transcription regulator		1.386	0.0401	ACTN4,COL8A1,ITGA3,NUCB1,RUSC2,S100A10,SLIT3,SOX17,TGM2
TRIM32	transcription regulator			0.0402	IFIT2
TRIM66	transcription regulator			0.0402	IFIT2
ZNF350	transcription regulator			0.0402	MMP9
CEBPE	transcription regulator			0.0405	IL18,LYZ,MMP9
NKX3-1	transcription regulator			0.0405	CA2,CA3,MMP9
HOXA5	transcription regulator			0.0416	IGF1,TGFB3
EHF	transcription regulator		0	0.0418	NOTCH3,S100A8,TFPI,TNC
PLAG1	transcription regulator			0.0442	CNKSR1,MYRF,TGM2
MSX1	transcription regulator			0.0449	MYF6,MYOD1
ETV5	transcription regulator			0.046	AQP5,CTNNA1,LYZ,SLC34A2
HIF1A	transcription regulator		1.35	0.0478	APOE,ATP6V0D2,BGN,CCN3,IGF1,IL15,IL7,MMP9,SLC16A3,TGFB3,TNFSF10,WT1
STAT2	transcription regulator			0.0481	IFIT1,IFIT2,TNFSF10
Fus	transcription regulator			0.0482	COL4A2,STAC3
MTA3	transcription regulator			0.0482	ACTC1,CD79B
SUPT16H	transcription regulator			0.0482	ACTA1,LMOD2
ZNF710	transcription regulator			0.0482	IL7,TNFSF10
GATA1	transcription regulator		0.447	0.0489	ANK1,CA2,DMTN,FYB1,IL7R,LYZ,PSTPIP2,TGM2
NFAT5	transcription regulator		-1.922	0.145	IFIT2,TNC,TNFSF10,VCL
NFE2L2	transcription regulator		-1.964	0.188	ATP6V0D2,CA3,COL4A2,ELN,IL1R2,MATK,MMP9,SLC1A1,SRGN
TCF12	transcription regulator		0.068	0.0413	CD3G,IL7,IL7R,NOTCH3,STK17B

## Sheet: Causal Network Table 4
Causal Networks
Master Regulator	Molecule Type	Predicted Activation State	Activation z-score	p-value of overlap	Participating regulators	Target molecules in dataset
MYF6	transcription regulator	Activated	3.833	1.33e-12	Akt,CCND1,DMD,MAPK14,MAPK8,MEF2C,MYF6,MYOD1,MYOG,P38 MAPK	ACTA1,ACTC1,ANK1,APOE,APP,AQP5,ATP2A1,CASQ1,CDH15,CYP27A1,EGF,ENO3,GPD1,HOMER1,HOMER2,IGF1,IL15,IL18,IL7R,KY,LMOD2,MCAM,MSR1,MYBPC2,MYBPH,MYL1,MYLPF,MYOD1,MYOT,MYOZ1,NOTCH3,PLA2G7,PVALB,PYGM,SCN1B,SCN4A,SGCG,SMYD1,TCAP,TGFB3,TGM2,TNC,TNNC2,TRIM63,UCP3,WT1
MYOD1	transcription regulator	Activated	3.13	2.22e-12	Akt,CCND1,DMD,MAPK14,MAPK8,MEF2C,MYOD1,MYOG,P38 MAPK	ACTA1,ACTC1,ANK1,APOE,APP,AQP5,ATP2A1,CASQ1,CDH15,CYP27A1,EGF,ENO3,GPD1,HOMER1,HOMER2,IGF1,IL18,IL7R,KY,LMOD2,MCAM,MSR1,MYBPC2,MYBPH,MYF6,MYL1,MYLPF,MYOT,MYOZ1,NOTCH3,PLA2G7,PVALB,PYGM,SCN1B,SCN4A,SGCG,SMYD1,TCAP,TGFB3,TGM2,TNC,TNNC2,TRIM63,UCP3,WT1
NCOA4	transcription regulator	Activated	2.248	1.96e-10	AHR,Akt,AKT1,AR,Calcineurin protein(s),Creb,CREB1,CREBBP,CYP19A1,CYP1A1,EGF,EGFR,ERK,ESR1,ESR2,Focal adhesion kinase,GATA1,HIF1A,L-triiodothyronine,MAPK7,MITF,NCOA2,NCOA3,NCOA4,NFKBIA,NR3C1,NR4A1,P38 MAPK,PAK1,Pkc(s),PTK2,RAF1,RB1,RXRA,SMAD2,SMAD3,SP1,SRC,STAT5A,STAT5B,T3-TR-RXR,tamoxifen,TP53,Wnt	ABAT,ACOT7,ACTA1,ACTN4,ADA,ADAMTSL4,ADORA1,AEBP1,AMPD1,APOE,APP,ARHGAP27,ARMCX2,ATP2A1,ATP6V0D2,B4GALT6,CA2,CACNA1S,CAMK1G,CCN3,CD1D,CD247,CD3G,CDA,CDH15,COL11A1,COL4A2,COL8A1,CSPG4,CTNNA1,CTSS,CYGB,CYP27A1,DAAM2,DDIT4L,DEPP1,DMTN,EGF,ELN,EMILIN1,FBLN5,FBP2,FGR,FMO3,FRZB,GAL3ST4,GLDN,GPD1,HABP2,ICAM3,IGF1,IL15,IL1R2,IL7R,INSC,KCNA5,MAP1B,MATK,MFGE8,MMP9,MMRN1,MSR1,MYBPC1,MYBPH,MYH8,MYLPF,MYOT,MYP…
NCOA1	transcription regulator	Activated	2.929	2.04e-09	Ap1,AR,ESR1,ESR2,estrogen receptor,GC-GCR dimer,HNF4A,NCOA1,NFkB (complex),NFKBIA,NR3C1,PGR,PPARA,PPARD,PPARG,RB1,RELA,STAT3,T3-TR-RXR,tamoxifen,VitaminD3-VDR-RXR	ACTA1,ACTC1,ADA,ADORA1,AEBP1,ALPK2,ANK1,AQP5,ARMCX2,ATP2A1,B4GALT6,CA2,CACNA1S,CALCRL,CDH15,CNKSR1,COL4A2,COL8A1,CTNNA1,CTSS,CXCL14,DEPP1,DOK5,EGF,ELN,FBLN5,FITM1,FMO3,FMOD,FOXC2,GPD1,GPD2,GSC,HOMER1,ICAM3,IFIT1,IL15,IL18,IL1R2,IL7,IL7R,ITGA3,LRP5,LYZ,MAP1B,MYBPC1,MYF6,MYH4,MYH8,MYL1,MYOT,MYPN,NEB,NOTCH3,NUCB1,PALLD,PCSK1N,PGAM2,PKIB,PLA2G7,PLIN5,PPFIBP2,PPIF,SCN1B,SLC1A1,SLCO1C1,SLIT3,SMPDL3B,SM…
FOXA1	transcription regulator	Activated	2.041	2.34e-09	Akt,Ap1,BTK,Creb,ERK,ESR1,Esr1-Esr1-estrogen-estrogen,ESR2,estrogen receptor,FOS,FOXA1,FOXO1,GNAS,JUN,KMT2A,LCK,Mapk,MAPK1,MMP9,MTOR,MYOD1,Notch,PAX6,PI3K (complex),Pkc(s),PPARG,RELA,RHOA,ROCK,RXRA,SHH,SRC,STAT5A,TP53,TSC2,ZAP70	ABAT,ACTC1,ACTN4,ADA,ADAMTSL4,ADORA1,ALPK2,ATP2A1,ATP6V0D2,BGN,CALCRL,CCN3,CD1D,CD247,CD79B,CDH15,CLCN1,CNKSR1,COL11A1,COL4A2,COL8A1,CXCL14,CYGB,CYP27A1,DDIT4L,ELN,EMILIN1,ENPEP,FBLN5,FGR,FMOD,FOXC2,FRZB,GAL3ST4,GSC,HOMER1,HOXB7,ICAM3,IFIT1,IFIT2,IGF1,IL15,IL18,IL7,ITGA3,MAP1B,MATK,MMP9,MYBPH,MYF6,MYH4,MYH8,MYL1,MYLPF,MYOD1,MYPN,MYRF,NEB,NIBAN1,NOTCH3,NUCB1,PARVA,PCSK1N,PGAM2,PKIB,PLIN5,PRELP,PRK…
MYF6	transcription regulator	Activated	3.742	3.52e-07	MYF6,MYOD1	ACTA1,ACTC1,ATP2A1,CDH15,EGF,ENO3,IGF1,IL15,MYBPH,MYL1,MYLPF,MYOD1,TNNC2,UCP3
MYOD1	transcription regulator	Activated	2.887	1.55e-06	MYOD1	ACTA1,ACTC1,ATP2A1,CDH15,ENO3,IGF1,MYBPH,MYF6,MYL1,MYLPF,TNNC2,UCP3
SMARCC1	transcription regulator	Activated	2.041	6.67e-05	AR,estrogen receptor,SMARCC1,SMARCE1	ACTA1,ARMCX2,B4GALT6,CD79B,CDH15,CNKSR1,COL4A2,GPD1,ICAM3,IGF1,IL7R,ITGA3,MAP1B,MMP9,MYOT,NOTCH3,PCSK1N,SMTN,SMYD1,SRD5A2,TGFB3,TNC,TNFSF10,WT1
SMARCA4	transcription regulator	Activated	3.5	0.000517	SMARCA4	ACTA1,ATP2A1,CNTN1,CTSS,ENO3,IFIT1,IGF1,MYBPH,MYL1,MYLPF,PARVA,SKAP2,STAMBPL1,TNFSF10,TNNC2,WT1
HOXC8	transcription regulator	Activated	2	0.00069	HOXC8	APP,IL1R2,SLC16A3,SRD5A2
SPDEF	transcription regulator	Activated	2.236	0.00113	SPDEF	COL4A2,ITGA3,SOX17,TNC,UCP3
IRF9	transcription regulator	Activated	2	0.000998	IRF9	IFIT1,IFIT2,IL18,TNFSF10
MYF6	transcription regulator	Activated	2	0.00405	MYF6	EGF,IGF1,IL15,MYOD1
AHRR	transcription regulator	Inhibited	-2.982	2.88e-10	AHR,Ahr-Arnt,AHRR,Akt,Ap1,AR,ARNT,EGFR,ERK,ERK1/2,ESR2,Focal adhesion kinase,GATA1,HDAC4,HDAC5,Hsp27,MEF2C,MITF,MYOD1,NCOA2,NFKBIA,PI3K (complex),PPARA,RAF1,RB1,RELA,SMAD2,STAT1,ZFP36	ACOT7,ACTA1,ACTC1,AEBP1,ALPK2,APP,ARMCX2,ATP2A1,B4GALT6,CACNA1S,CALCRL,CD1D,CD247,CD3G,CDH15,CLMP,COL11A1,COL4A2,CTNNA1,CXCL14,CYP27A1,DMTN,EMILIN1,ENO3,FBLN5,FITM1,FMO3,FMOD,FOXC2,FRZB,GSC,HABP2,HAPLN3,ICAM3,IFIT1,IL15,IL18,IL1R2,IL7R,LMOD2,MATK,MCAM,MFGE8,MYBPC1,MYBPC2,MYF6,MYH4,MYH8,MYL1,MYLK2,MYOT,MYOZ1,MYPN,NOTCH3,PCDH17,PCSK1N,PGAM2,PKIB,PLIN5,PRKCQ,PSTPIP2,S100A10,SGCG,SLC14A1,SLIT3,SMTN,S…
HDAC3	transcription regulator	Inhibited	-2.142	2.95e-09	Akt,AURKB,F3,HDAC3,MAPK8,MTOR,NFkB (complex),PPARG,TGFB1,THRB,TLR9	ACTA1,ACTC1,ADORA1,ANK1,APP,AQP5,ARHGAP27,BGN,CA2,CCN3,COL4A2,COL8A1,CSPG4,CTSS,CXCL14,CYP27A1,DOK5,ELN,EMILIN1,ENO3,F5,FBLN5,FOXC2,GLDN,GPD1,HABP2,HAPLN3,IFIT1,IFIT2,IGF1,IL15,IL18,IL7,IL7R,ITGA3,KCNA5,LYZ,MCAM,MSR1,MYF6,MYH8,MYLPF,NOTCH3,OLFM2,PGAM2,PLIN5,PPFIBP2,PPIF,RASL11B,S100A10,S100A8,SERPINB10,SLN,SMPDL3A,SMPDL3B,SMTN,TFPI,TGFB3,TNFSF10,TRIM63,UCP3,VAT1L,VCL
EID1	transcription regulator	Inhibited	-3.284	2.26e-08	Ap1,AR,BCL6,BTK,CREBBP,EID1,EP300,ESR1,ESR2,estrogen receptor,FOXA2,FOXO1,GATA1,GATA4,HIF1A,HNF4A,JUN,KAT2B,KLF1,MEF2C,MYC,MYOD1,NEUROD1,NFE2L2,NFkB (complex),NR3C1,PARP1,PPARA,PPARG,RB1,RELA,SP1,SP3,STAT1,STAT3,T3-TR-RXR,TFAP2A,TP53,VitaminD3-VDR-RXR,XBP1	ABAT,ACTA1,ACTC1,ADAMTSL4,ADRA1D,AEBP1,ALPK2,AQP5,ARMCX2,ASB11,ATP2A1,B4GALT6,BGN,CA3,CACNA1S,CALCRL,CAMK1G,CDH15,CKMT2,CNKSR1,COL11A1,CTNNA1,CXCL14,CYGB,DDIT4L,DDX23,DMTN,DOK5,EGF,EMILIN1,ENPEP,FBLN5,FGR,FITM1,FMO3,FOXC2,FRZB,GAL3ST4,GPD2,GSC,HAPLN3,HOMER1,ICAM3,IGF1,IL15,IL18,IL7,KCNA5,LMOD2,LRP5,MAP1B,MATK,MCAM,MMP9,MSR1,MYBPC1,MYH4,MYH8,MYL1,MYOT,MYOZ1,MYPN,NEB,NIBAN1,NOTCH3,NUCB1,PALLD,PARVA…
HOXA10	transcription regulator	Inhibited	-3.518	1.82e-08	Ap1,AR,CREBBP,ESR1,ESR2,estrogen receptor,FOXO1,GATA1,HNF4A,HOXA10,JUN,KAT2B,KLF1,MEF2C,MYC,MYOD1,NFE2L2,NFkB (complex),NR3C1,PPARA,PPARG,RB1,RELA,SP1,SP3,STAT1,STAT3,TFAP2A,TP53	ABAT,ACTA1,ACTC1,ACTN4,ADAMTSL4,ADRA1D,AEBP1,ALPK2,APOE,ARMCX2,ATP2A1,B4GALT6,CA3,CACNA1S,CALCRL,CAMK1G,CCN3,CD79B,CDH15,CKMT2,CNKSR1,COL11A1,CTNNA1,CXCL14,CYGB,DDIT4L,DMTN,DOK5,EGF,EMILIN1,ENPEP,FBLN5,FGR,FITM1,FMO3,FOXC2,FRZB,GAL3ST4,GPD2,GSC,HAPLN3,HOMER1,ICAM3,IL15,IL18,IL7,KCNA5,LMOD2,LYZ,MAP1B,MATK,MCAM,MFNG,MMP9,MSR1,MYBPC1,MYH4,MYH8,MYL1,MYOT,MYOZ1,MYPN,NEB,NIBAN1,NOTCH3,NUCB1,PALLD,PARVA…
MTA2	transcription regulator	Inhibited	-2.722	4.01e-08	AKT1,AR,CDKN2A,E2F3,EEF2K,EGFR,ERK,HDAC1,HDAC2,KDM1A,KRAS,LEF1,MTA2,NFkB (complex),PPARG,RB1,RBBP4,Smad2/3-Smad4,SMAD7	ACOT7,ACTC1,AMPH,AQP5,ARMCX2,B4GALT6,CA2,CACNA1S,CD1D,CDA,COL11A1,COL8A1,CTNNA1,CXCL14,DENND2B,DOK5,ELN,FBLN5,GSC,HOXB7,ICAM3,IFIT1,IL15,IL18,IL1R2,IL7R,MAP1B,MMP9,MSR1,MYBPC1,MYF6,MYH4,MYH8,MYL1,MYLPF,MYOD1,MYOT,PCSK1N,PLIN5,PPIF,RCOR2,S100A8,SLC16A3,SMTN,SMYD1,SOX17,SRD5A2,TGM2,TMEM158,TNNC2,TPP1,TRIM63,UCP3,WT1
HOXA9	transcription regulator	Inhibited	-3.336	4.59e-08	Akt,Ap1,AR,BAD,BCL2,Calcineurin protein(s),CASP3,CASP8,CREBBP,CSF2,DICER1,ERK1/2,ESR1,ESR2,estrogen receptor,FOXO1,GATA1,GMNN,HNF4A,HOXA9,IL1B,JUN,KAT2B,KLF1,MAP3K1,MAPK8,MEF2C,MYC,MYOD1,NFE2L2,NFkB (complex),NFKB1,NR3C1,P38 MAPK,PARP1,PPARA,PPARG,PTEN,RAF1,RB1,RELA,SP1,SP3,STAT1,STAT3,TFAP2A,Tlr	ACOT7,ACTC1,ADAMDEC1,ADRA1D,AEBP1,ALPK2,ARMCX2,ATP2A1,B4GALT6,C5AR2,CA3,CACNA1S,CALCRL,CAMK1G,CCN3,CD79B,CDH15,CNKSR1,COL11A1,CTNNA1,CXCL14,CYGB,DMTN,DOK5,ENPEP,FBLN5,FGR,FITM1,FMO3,FOXC2,FRZB,GPD2,GSC,HAPLN3,ICAM3,IER5L,IL18,IL7R,ITGA8,KCNA5,LMOD2,LRP5,LY9,MAP1B,MATK,MSR1,MYBPC1,MYH4,MYH8,MYL1,MYOD1,MYOT,MYOZ1,MYPN,NEB,NOTCH3,NUCB1,PCDH17,PCSK1N,PDE1B,PKIB,PLA2G7,PLIN5,PPFIBP2,PRKCQ,PVALB,RBFOX1…
TCF3	transcription regulator	Inhibited	-3.128	2.28e-07	MYOD1,NEUROD1,RHOA,TCF3	ACTA1,ACTC1,ACTN4,ADA,ATP2A1,CA2,CD3G,CD79B,CDH15,ENO3,IGF1,IL7R,MMP9,MYBPH,MYF6,MYL1,MYLPF,MYOD1,NOTCH3,SCNN1B,STK17B,TNNC2,UCP3
AHRR	transcription regulator	Inhibited	-3.838	4.37e-07	AHR,AHRR,HDAC4,HDAC5	ACTA1,APP,CD247,CD3G,COL11A1,COL4A2,EMILIN1,FBLN5,FMO3,IL15,IL1R2,IL7R,MYBPC2,MYLK2,MYOT,MYOZ1,NOTCH3,PRKCQ,SGCG,TGFB3,TUBA8,VCL
AIP	transcription regulator	Inhibited	-3.78	4.6e-07	AHR,AIP,PPARA	ADRA1D,APOE,APP,CD247,CD3G,COL11A1,COL4A2,CYP27A1,EMILIN1,FBLN5,FITM1,FMO3,GPD1,GPD2,IL15,IL1R2,IL7R,NOTCH3,PDE1B,PLA2G7,PLIN5,PRKCQ,S100A8,TGFB3,TPP1,TUBA8,UCP3,VCL
KDM5A	transcription regulator	Inhibited	-3.162	1.42e-05	KDM5A	ACTC1,CACNA1S,HOMER1,MYBPC1,MYH4,MYH8,MYL1,PGAM2,TCAP,TNNC2
DNMT3L	transcription regulator	Inhibited	-2.138	5.89e-06	DNMT3A,DNMT3B,DNMT3L	ACTA1,ACTC1,ADORA1,APP,CASQ1,CD79B,IFIT1,PLA2G7,PPP1R1A,PPP1R3A,S100A1,SLIT3,SLN,TGM2
EHF	transcription regulator	Inhibited	-2.183	9e-05	EHF,RB1,TERT	ACTC1,CACNA1S,CALCRL,HOMER1,IGF1,MMP9,MYBPC1,MYH4,MYH8,MYL1,NOTCH3,PGAM2,S100A8,TCAP,TFPI,TNC,TNNC2
HDAC4	transcription regulator	Inhibited	-2.449	0.000146	HDAC4	ACTA1,MYBPC2,MYLK2,MYOT,MYOZ1,SGCG
SOX15	transcription regulator	Inhibited	-2	0.00139	SOX15,Wnt	CDH15,GSC,MMP9,MYOD1
HDAC5	transcription regulator		-0.834	2.41e-13	Ap1,CCND1,CEBPA,CYP19A1,DMD,FN1,GATA1,GATA2,GATA4,GATA6,HDAC5,HNF4A,JUN,MAPK8,MEF2,MEF2A,MEF2C,MEF2D,MMP9,MYOD1,MYOG,NFkB (complex),NR3C1,P38 MAPK,PPARA,PPARG,RB1,RELA,SMAD4,SPI1,STAT1,STAT3,STAT5a/b,STAT5B,ZEB1	ACTA1,ACTC1,ACTN4,ADORA1,ALPK2,ANK1,APOE,APP,AQP5,ATP2A1,CA2,CACNA1S,CALCRL,CASQ1,CCN3,CD1D,CD247,CD3G,CDH15,CKMT2,CLEC1B,COL4A2,CTNNA1,CXCL14,CYGB,CYP27A1,DDIT4L,DMTN,DOK5,ELN,ENO3,FITM1,FMO3,FRZB,GPD1,GPD2,GSC,HAPLN3,HOMER2,IGF1,IL15,IL1R2,KCNA5,KY,LMOD2,LYZ,MAP1B,MATK,MSR1,MYBPC1,MYBPC2,MYBPH,MYF6,MYH4,MYH8,MYL1,MYLPF,MYOD1,MYOT,MYOZ1,NOTCH3,PARVB,PCDH17,PGAM2,PLA2G7,PLIN5,PPFIBP2,PPIF,PSTPIP2…
ZNF366	transcription regulator		-0.117	5.35e-12	AHR,Akt,Ap1,CTNNB1,ERK1/2,estrogen receptor,GC-GCR dimer,HMOX1,JUN,MAPK8,NFKBIA,NR3C1,PGR,PTK2,RELA,RXRA,SMAD3,SRC,STAT1,STAT3,STAT5a/b,STAT5B,ZNF366	ACTC1,AEBP1,ALPK2,APP,ARHGAP27,ATP6V0D2,CA3,CCN3,CD3G,CDH15,CKMT2,CLEC1B,CNKSR1,COL11A1,COL4A2,CSPG4,CTNNA1,CYGB,CYP27A1,EGF,ELN,EMILIN1,FBLN5,FGR,FMO3,FRZB,GPD1,GSC,HAPLN3,ICAM3,IFIT1,IFIT2,IGF1,IL1R2,IL7,KCNA5,LYZ,MAP1B,MATK,MCAM,MFGE8,MMP9,MMRN1,MSR1,MYL1,MYLPF,MYOD1,PALLD,PARVB,PCDH17,PPIF,PRKCQ,RXRG,S100A10,S100A8,SCNN1B,SLC34A2,SLN,SMPDL3A,SMPDL3B,STAMBPL1,STK17B,SUSD2,TCAP,TGFB3,TGM2,TNC,T…
CCAR1	transcription regulator		-1.833	6.95e-12	AHR,Ap1,CASP8,caspase,CCAR1,IL1B,JUN,NFKB1,NFKBIA,NR3C1,P38 MAPK,PARP1,RB1,RELA,ROCK1,RXRA,SMAD2,SMAD3,STAT1,STAT5a/b,TICAM1,Tlr	ACTA1,ACTC1,ADORA1,AEBP1,ALPK2,ANK1,APP,ARHGAP27,C5AR2,CACNA1S,CALCRL,CD3G,CLEC1B,COL11A1,COL4A2,COL8A1,CTNNA1,CYGB,ELN,EMILIN1,FBLN5,FMO3,FOXC2,FRZB,GSC,HABP2,HAPLN3,IER5L,IGF1,IL18,IL7,ITGA8,LYZ,MATK,MFGE8,MMP9,MYBPC1,MYBPH,MYH4,MYH8,MYL1,MYLPF,MYOD1,NIBAN1,NOTCH3,PARVB,PCDH17,PGAM2,PLA2G7,PRKCQ,PSTPIP2,PVALB,RXRG,S100A10,SCNN1B,SLC14A1,SRGN,STK17B,TCAP,TGM2,TNNC2,TPP1,TUBA8,UCP3,VCL,VGLL2,WT1
BATF	transcription regulator		-0.314	1.74e-09	ABL1,ADAM17,Akt,Ap1,AR,BATF,CDK4,CEBPA,E2F1,FOS,GATA1,GATA3,HAVCR2,Hif1,HIF1A,Jnk,JUN,MAPK9,MMP2,P38 MAPK,Pkc(s),PRDM1,RB1,SMAD2,SP1,SPI1,TCF3,TCF7,TGFB1,TP53	ABAT,ACTA1,ACTC1,ACTN4,ADAMTSL4,ADORA1,AEBP1,ANK1,APOE,APP,AQP5,ARHGAP27,ARMCX2,ATP6V0D2,B4GALT6,CACNA1S,CALCRL,CCN3,CD1D,CD247,CD3G,CD79B,CKMT2,COL11A1,CRABP1,CSPG4,CTNNA1,CYGB,DDIT4L,DMTN,ELN,FBLN5,FGR,FOXC2,FRZB,GAL3ST4,GLDN,GSC,HABP2,HAPLN3,HOMER1,IFIT1,IFIT2,IGF1,IL15,IL18,IL7R,KCNA5,MAP1B,MMP9,MMRN1,MSR1,MYBPC1,MYBPH,MYF6,MYH8,MYL1,MYLPF,MYOD1,MYOT,OLFM2,PALLD,PARVA,PCDH17,PCSK1N,PLA2G7,PLP…
SUFU	transcription regulator		-1.324	2.13e-09	Akt,BMP2,BTK,ERK,ERK1/2,FOXO1,Gli,GLI1,GLI2,GLI3,Hedgehog,LCK,MTOR,MYOCD,MYOD1,NOS3,Notch,PAX6,PI3K (complex),Pkc(s),PPARG,PRKCB,RELA,RHOA,ROCK,SHH,SRC,SUFU,TSC2,ZAP70	ACTA1,ACTC1,ALPK2,APOE,APP,AQP5,ATP2A1,ATP6V0D2,BGN,CD1D,CD79B,CDH15,CKMT2,CLCN1,COL4A2,CXCL14,CYP27A1,EGF,ELN,ENO3,ENPEP,FBLN5,FGR,FMOD,FOXC2,GATA5,GPD1,HOMER1,ICAM3,IER5L,IFIT1,IGF1,IL15,IL18,IL1R2,ITGA3,MCAM,MMP9,MYBPH,MYF6,MYH8,MYL1,MYLPF,MYOD1,NIBAN1,NOTCH3,OSR1,PCSK1N,PITPNM3,PKIB,PLIN5,PPIF,PRELP,PRKCQ,PSTPIP2,PVALB,S100A1,SKAP2,SLC14A1,SLC16A3,SMPDL3A,SMPDL3B,STK17B,TFPI,TGFB3,TNC,TNNC2,T…
JUN	transcription regulator		0.107	3.27e-09	ABL1,ADAM17,Akt,Ap1,AR,CDK4,E2F1,FOS,GATA1,Hif1,HIF1A,Jnk,JUN,MAPK9,MMP2,P38 MAPK,Pkc(s),RB1,SMAD2,SP1,SPI1,TCF3,TGFB1,TP53	ABAT,ACTA1,ACTC1,ACTN4,ADAMTSL4,ADORA1,AEBP1,ANK1,APOE,APP,AQP5,ARHGAP27,ARMCX2,ATP6V0D2,B4GALT6,CA2,CACNA1S,CALCRL,CCN3,CD1D,CD247,CD3G,CD79B,CKMT2,COL11A1,CRABP1,CSPG4,CYGB,DDIT4L,DMTN,ELN,F5,FBLN5,FOXC2,FRZB,GAL3ST4,GLDN,GSC,HABP2,HAPLN3,HOMER1,IFIT1,IFIT2,IGF1,IL15,IL18,IL7R,KCNA5,MAP1B,MMP9,MSR1,MYBPC1,MYBPH,MYH8,MYL1,MYLPF,MYOD1,MYOT,OLFM2,PALLD,PARVA,PCDH17,PCSK1N,PLA2G7,PLPPR4,PPFIBP2,PST…
LEF1	transcription regulator		0.475	3.42e-09	AR,ATF4,BAX,BID,CCND1,CDKN1B,CDKN2A,CREB1,CTNNB1,EIF2AK4,ERK1/2,ESRRA,F2,GLI1,HDAC1,JAG1,JUN,LEF1,MMP9,MYC,NANOG,NFkB (complex),NFKBIA,Notch,NOTCH1,NOTCH3,PPARG,PTEN,PTK2,RB1,RELA,RUNX2,SMAD3,SP1,TCF7,TCF7L2,Tgf beta,TP53,TP73,TRAF2,VDR,VIM,VitaminD3-VDR-RXR,Wnt	ABAT,ACTA1,ACTC1,ACTN4,ADA,ADAMDEC1,ADAMTSL4,AEBP1,ALPK2,AMPD1,ARHGAP27,ARMCX2,ATP6V0D2,B4GALT6,BGN,CA3,CACNA1S,CD1D,CD247,CD3G,CDA,CDH15,CKMT2,CLMP,COL11A1,COL8A1,CSDC2,CSPG4,CTNNA1,CTSS,CYGB,CYP27A1,DDIT4L,DENND2B,DOK5,ENO3,FAM78B,FBLN5,FBP2,FMOD,FOXC2,FRZB,GAL3ST4,GATA5,GSC,HOMER2,IER5L,IFIT1,IFIT2,IL15,IL1R2,IL7,IL7R,ITGA3,LDHD,LRP5,LYZ,MAP1B,MATK,MFGE8,MFNG,MMP9,MSR1,MYBPC1,MYBPH,MYF6,MYH4,M…
SPIB	transcription regulator		1.697	6.81e-09	Akt,BLNK,BTK,ERK,ERK1/2,Mapk,MAPK1,MAPK8,MEF2C,MEF2D,NFAT (complex),NFKBIA,NRAS,P38 MAPK,PI3K (complex),Pkc(s),PLC gamma,PRKCB,PRKD1,RAF1,RELA,RHOA,SPIB,SYK	ACOT7,ACTA1,ACTC1,ADA,AEBP1,ALPK2,ANK1,APOE,ATP2A1,BGN,CA2,CALCRL,CD1D,CD247,CKMT2,CTNNA1,CYGB,CYP27A1,EGF,ELN,ENO3,ENPEP,FBLN5,FOXC2,HOMER1,ICAM3,ITGA3,KCNA5,LMOD2,LY9,MATK,MFGE8,MYBPH,MYH4,MYLPF,MYOT,MYOZ1,MYRF,NOTCH3,PLA2G7,PRKCQ,RBM38,S100A1,SMYD1,STK17B,TMEM158,TNC,TNNC2,TRIM63,UCP3
TAF1	transcription regulator		1.701	7.2e-09	AKT1,AR,BCL2,CCND1,CDKN2A,CEBPA,Creb,CREB1,CREBBP,CTNNB1,CYP19A1,DNMT3A,E2F1,EGFR,ESR1,FAS,FOXO3,GLI1,HNF4A,IL6,JUN,MAPK1,MAPK3,MAPK8,MTOR,NANOG,NFKBIA,Nr1h,NR3C1,NR4A1,P38 MAPK,PGR,PI3K (complex),PPARG,PRKAA1,PTK2,RB1,RELA,SMAD2,SMAD3,SP1,TAF1,TP53,TP73,TSC2,Wnt	ABAT,ACOT7,ACTA1,ACTC1,ACTN4,ADA,ADAMTSL4,ALPK2,ANK1,APOE,APP,ARHGAP27,ARMCX2,B4GALT6,CA3,CACNA1S,CALCRL,CAMK1G,CD247,CD3G,CD79B,CDA,CDH15,CKMT2,CLMP,COL4A2,CSPG4,CTNNA1,CXCL14,CYGB,CYP27A1,DDIT4L,DEPP1,EGF,EMILIN1,ENO3,ENPEP,FAIM2,FAM78B,FBLN5,FBP2,FMO3,FMOD,GAL3ST4,GATA5,HABP2,HOMER2,IER5L,IL7,LDHD,LYZ,MATK,MCAM,MFGE8,MMRN1,MYBPC1,MYBPH,MYF6,MYH8,MYL1,MYOT,MYRF,NEB,NIBAN1,NUCB1,PALLD,PARVA,PCDH…
NAB2	transcription regulator		-0.843	1.03e-08	ALOX5,AR,CEBPB,CXCL8,EGR1,EGR2,ERK1/2,F2,F2R,F3,Focal adhesion kinase,JUN,MAPT,MMP9,NAB2,nitric oxide,PLG,PTEN,PTK2,RB1,RELA,SIRT1,STAT1,STAT3,VEGFA	ACTC1,ADAMDEC1,ALPK2,APOE,APP,ARMCX2,ATP6V0D2,B4GALT6,CA3,CACNA1S,CALCRL,CCN3,CD247,CD79B,COL11A1,CRABP1,CSPG4,CYGB,CYP27A1,DENND2B,DOK5,EGF,ELN,ENPEP,FOXC2,FRZB,GPD1,HABP2,HAPLN3,HOMER1,IL15,IL1R2,IL7R,LAPTM5,LYZ,MAP1B,MATK,MFGE8,MMP9,MSR1,MYBPC1,MYH4,MYH8,MYL1,MYLPF,MYOT,NOTCH3,PALLD,PCDH17,PCSK1N,PGAM2,PPIF,PYGM,S100A1,SMTN,SMYD1,SRD5A2,SRGN,STK17B,TCAP,TFPI,TGFB3,TGM2,TNC,TNFSF10,TNNC2,TRIM63…
TCL1A	transcription regulator		1.512	1.12e-08	AKT1,DNMT3A,GSK3A,JUN,TCL1A	ACTA1,ACTC1,ADORA1,APOE,APP,CCN3,CD247,CD79B,COL8A1,CYGB,FRZB,IGF1,IL7R,MSR1,MYL1,MYLPF,MYOD1,PLA2G7,PPP1R3A,S100A1,S100A10,S100A8,SLIT3,SLN,TGM2,TNC,TNFSF10,TRIM63
HDAC5	transcription regulator		-0.522	2.4e-08	GATA1,HDAC5,MEF2C,MEF2D,MYOD1,PPARA	ACTA1,ACTC1,ANK1,APOE,APP,ATP2A1,CA2,CDH15,CYP27A1,DMTN,ENO3,FITM1,GPD1,GPD2,IGF1,KCNA5,LMOD2,LYZ,MYBPH,MYF6,MYL1,MYLPF,MYOD1,MYOT,MYOZ1,PLA2G7,PLIN5,PSTPIP2,S100A8,SMYD1,TGFB3,TNNC2,TPP1
TARDBP	transcription regulator		1.492	2.03e-08	26s Proteasome,AHR,Akt,AKT1,BCL2,beta-estradiol,Cdc42,CDKN1B,CFTR,CREBBP,CTNNB1,EGFR,ESR1,HRAS,HTT,MAPK1,MAPK3,MRTFA,NCOA2,NCOA3,NFKB1,P38 MAPK,PPARG,PSMB11,PTK2,RAC1,RAF1,RELA,RHOA,ROCK1,ROCK2,RXRA,SMAD2,SMAD3,SRC,SRF,STAT1,STAT5a/b,tamoxifen,TARDBP,TCF7L2,Tgf beta,VIM	ACOT7,ACTA1,ACTC1,ADAMDEC1,ADORA1,ALPK2,AMPD1,APP,ARHGAP27,ATP2A1,ATP6V0D2,CA3,CA4,CAMK1G,CD3G,CDH15,CLCN1,CLEC1B,COL11A1,COL8A1,CSDC2,CSPG4,CTSS,CXCL14,DEPP1,DMTN,EGF,ELN,ENPEP,F5,FBP2,FGR,FMO3,FMOD,HABP2,HAPLN3,IGF1,ITGA8,KCNA5,LAPTM5,LPCAT2,MAP1B,MFNG,MMP9,MMRN1,MYBPH,MYF6,MYH4,MYL1,MYLPF,MYRF,NEB,NUCB1,PCDH17,PKIB,PLA2G7,PLIN5,PRELP,PRKCQ,PVALB,RXRG,SCG3,SCN1B,SCN4A,SCNN1B,SHISA2,SLC14A1,SLC1…
TSC22D1	transcription regulator		0.192	1.29e-08	AKT1,AR,BAX,BCL2,CCND1,CDKN2A,CEBPA,Creb,CTNNB1,DNMT3A,E2F1,EGFR,FAS,FOXO1,FOXO3,GLI1,IL6,JUN,KAT2B,MAPK3,NFKB1,NFKBIA,NR3C1,P38 MAPK,PGR,PPARG,PPARGC1A,PRKAA1,PTK2,RB1,RELA,SMAD2,SMAD3,SP1,STK11,TGFB1,TGFBR1,TGM2,TP53,TP73,TSC2,TSC22D1,VDR	ABAT,ACOT7,ACTC1,ACTN4,ADA,ADAMTSL4,ADORA1,ALPK2,ANK1,APOE,APP,ARHGAP27,ARMCX2,ATP2A1,B4GALT6,BGN,CA3,CACNA1S,CALCRL,CD247,CD3G,CD79B,CKMT2,CNTN1,COL11A1,COL4A2,CSPG4,CTNNA1,CTSS,CXCL14,CYGB,DAAM2,DDIT4L,DEPP1,EGF,ELN,EMILIN1,ENO3,ENPEP,F5,FAIM2,FAM78B,FBLN5,FGR,FMOD,FRZB,GAL3ST4,GATA5,GLDN,GPD1,HABP2,HAPLN3,HOMER2,IER5L,IGF1,IL15,IL7,LDHD,LYZ,MATK,MCAM,MFGE8,MMRN1,MYBPC1,MYBPH,MYF6,MYL1,MYOD1,MY…
KLF5	transcription regulator		0.16	1.72e-08	Cdc42,CTNNB1,DUSP1,ERK,KLF5,MMP9,NOTCH1,PPARG	ACTC1,APOE,APP,ATP2A1,ATP6V0D2,BGN,CA2,CA3,CD1D,COL4A2,CTSS,CXCL14,FOXC2,GPD1,GSC,HOMER1,ICAM3,IFIT1,IFIT2,IL15,IL18,IL7,IL7R,MATK,MCAM,MMP9,MYF6,MYH4,MYOD1,NOTCH3,PLIN5,S100A1,S100A8,SCNN1B,SUSD2,TGM2,TNFSF10,UCP3,WT1
GATA6	transcription regulator		-0.981	3.93e-08	AR,BCL2,CEBPB,Creb,CREB1,ESR1,FAS,FASLG,FN1,FOS,GATA4,GATA6,HNF1A,HNF4A,JUN,MAPK1,MAPK14,MAPK3,MEF2A,MEF2C,MKNK1,MYOD1,NCOA3,NFE2L2,NR3C1,NR4A1,PPARA,PPARGC1A,RB1,RELA,S100A9,SGK1,SIRT1,SMAD2,SP1,SPP1,SRC,SRF,STAT1,STAT3,STAT4,TGFB1,TGFBR1,TP53,TP73,TSC2,USF1	ABAT,ACTA1,ACTC1,ACTN4,ADAMTSL4,ADORA1,AEBP1,ALPK2,AMPD1,AQP5,ARMCX2,ATP6V0D2,B4GALT6,BGN,CACNA1S,CD247,CD79B,CDA,CDH15,COL11A1,COL4A2,COL8A1,CRABP1,CSPG4,CYGB,DDIT4L,ENPEP,F5,FAIM2,FAM78B,FBLIM1,FBLN5,FBP2,FGR,FITM1,FMO3,FMOD,FOXC2,FYB1,GAL3ST4,GATA5,GLDN,GPD2,HABP2,HAPLN3,HOMER2,IL18,IL7,LAPTM5,LDHD,LMOD2,MMP9,MYBPC1,MYF6,MYH4,MYOT,MYOZ1,MYRF,NEB,NIBAN1,NUCB1,OLFM2,PALLD,PARVA,PCDH17,PCSK1N,PKI…
NCOA6	transcription regulator		1.179	3.96e-08	AHR,AKT1,APP,BCL2,Calcineurin protein(s),CREB1,CTNNB1,EGF,EGFR,ERK,ESR1,ESR2,GATA1,HIF1A,L-triiodothyronine,MAPK1,MAPK3,NCOA3,NCOA6,NFkB (complex),NFKBIA,NR4A1,P38 MAPK,PAK1,Pkc(s),PTK2,RELA,RXRA,SMAD2,SRC,STAT1,STAT5A,STAT5B,T3-TR-RXR,tamoxifen	ACOT7,ACTC1,ADA,ADORA1,ALPK2,AMPD1,APOE,ATP2A1,CA2,CA3,CCN3,CD1D,CD3G,CDA,CLMP,COL8A1,CSPG4,CTNNA1,CTSS,CYGB,DAAM2,DEPP1,DMTN,DOK5,EGF,ELN,ENO3,FBP2,FGR,FMO3,FMOD,FOXC2,GLDN,HABP2,HAPLN3,ICAM3,IGF1,IL1R2,MAP1B,MATK,MFGE8,MMRN1,MSR1,MYBPH,MYH4,MYLPF,MYOD1,MYPN,MYRF,NEB,NOTCH3,NUCB1,PALLD,PGAM2,PKIB,PLA2G7,PPIF,PVALB,PYGM,RBM20,RERG,RXRG,S100A1,S100A8,SCG3,SCN1B,SCNN1B,SLC1A1,SLC34A2,SLCO1C1,SLIT3,…
PTTG1	transcription regulator		-0.642	5.03e-08	Akt,AR,BCL2,CDK2,CDKN1B,CDKN2A,Creb,CREB1,DIO3,DNMT3A,estrogen receptor,FGF2,FGFR1,FOXO3,GLI1,Hif1,HIF1A,HNF1A,HNF4A,HRAS,IL6,KAT2B,MAPK1,MEF2C,MMP3,MTOR,MYC,NFASC,NFkB (complex),NFKB1,NFKBIA,NR1I2,NR3C1,NR4A1,NR4A3,PPARG,PTEN,PTTG1,RB1,RELA,RET,RUNX2,SMAD3,SMARCA4,SNCA,SOX2,SRC,STAT1,STAT5a/b,Tgf beta,TP53,TP73,TSC2,Vegf,VIM	ABAT,ACTC1,ACTN4,ADA,ADAMDEC1,ADAMTSL4,ADORA1,ALPK2,ANK1,APOE,APP,ARHGAP27,ARHGEF17,ARMCX2,B4GALT6,BTBD1,CACNA1S,CALCRL,CCN3,CD247,CDA,CKMT2,CLEC1B,CLMP,CNKSR1,CNTN1,COL11A1,COL4A2,CRABP1,CSDC2,CYGB,DDIT4L,DEPP1,DOK5,EGF,ELN,EMILIN1,ENO3,F5,FAM78B,FBP2,FGR,FMO3,GAL3ST4,GATA5,GLDN,GPD1,HABP2,HAPLN3,HOMER1,IER5L,IGF1,IL7,ITGA3,ITGA8,KCNA5,KY,LAPTM5,LDHD,LMOD2,LRP5,LYZ,MCAM,MFGE8,MFNG,MMP9,MYBPC1,MY…
EGR1	transcription regulator		0.263	6.82e-08	ALOX5,AR,EGR1,ERK,ERK1/2,Focal adhesion kinase,JUN,MAPK14,MAPT,MMP9,PTEN,RB1,RELA,SIRT1,VEGFA	ACTC1,ADAMDEC1,ALPK2,APOE,APP,ARMCX2,ATP6V0D2,B4GALT6,BGN,CA3,CACNA1S,CALCRL,CCN3,CD1D,CD247,CD79B,CTSS,CYGB,CYP27A1,DENND2B,EGF,ELN,ENPEP,FOXC2,FRZB,GPD1,HOMER1,ICAM3,IL18,IL7R,LAPTM5,LYZ,MAP1B,MATK,MCAM,MMP9,MSR1,MYBPC1,MYH4,MYH8,MYL1,MYLPF,MYOT,PALLD,PCSK1N,PGAM2,PYGM,S100A10,SMTN,SMYD1,SRD5A2,STK17B,TCAP,TFPI,TNC,TNFSF10,TNNC2,TRIM63
PITX1	transcription regulator		0	6.84e-08	AHR,AR,ASCL1,CCND1,Creb,CREB1,CREBBP,CTNNB1,EGF,EGFR,ERK,ESR1,ESR2,estrogen receptor,FOXO4,Hdac,HRAS,KRAS,MED1,MEF2C,MKNK1,MTOR,MYC,MYCN,NCOA3,NFKBIA,Notch,NR1H4,NR3C1,NRAS,P38 MAPK,PGR,PIK3CG,PITX1,Pkc(s),RAF1,RAS,RXRA,SIRT1,SMAD3,SRF,STAT1,STAT5a/b,STAT5B,tamoxifen,Tgf beta,TP73,TSC2	ACOT7,ADA,ADORA1,AMPD1,AMPH,ANK1,APP,AQP5,ARHGAP27,ARMCX2,ATP6V0D2,B4GALT6,BGN,CA2,CA3,CAMK1G,CD1D,CD3G,CDA,CDH15,CLEC1B,CNKSR1,COL11A1,COL8A1,CTNNA1,CTSS,CYP27A1,DENND2B,DEPP1,EGF,ELN,ENPEP,FAM78B,FBLN5,FMO3,FMOD,FOXC2,HAPLN3,HOMER1,HOMER2,ICAM3,IFIT1,ITGA8,LAPTM5,LDHD,LMOD2,MAP1B,MATK,MCAM,MFGE8,MFNG,MMRN1,MYH8,MYOD1,MYOT,MYOZ1,MYPN,NEB,NUCB1,OSR1,PALLD,PARVB,PCSK1N,PKIB,PLA2G7,PPIF,PRELP,PYGM,…
HDAC4	transcription regulator		-0.603	3.88e-07	Ap1,AR,HDAC4,Hif1,HIF1A,Hsp27,MEF2C,MYOD1,P38 MAPK,RUNX2,STAT1	ACTA1,ACTC1,ANK1,APOE,AQP5,ARMCX2,ATP2A1,ATP6V0D2,B4GALT6,BGN,CCN3,CDH15,COL11A1,CTSS,ENO3,GPD1,GSC,HAPLN3,HOMER1,IFIT1,IFIT2,IL15,IL18,IL7,KCNA5,LMOD2,MYBPC2,MYF6,MYL1,MYLK2,MYOT,MYOZ1,NOTCH3,PCDH17,PCSK1N,PLA2G7,S100A10,SGCG,SLC16A3,SMTN,SRD5A2,TNFSF10,TRIM63,UCP3
ESRRA	transcription regulator		0.493	2.96e-07	CTNNB1,CYP19A1,ESRRA,MTOR,PPARGC1A	ACTC1,ATP6V0D2,B4GALT6,BGN,CA3,CKMT2,COL4A2,COL8A1,CXCL14,EGF,EMILIN1,ENPEP,FOXC2,GSC,HOMER1,IL15,IL18,IL1R2,IL7,MFGE8,MMP9,MYH8,NOTCH3,PLA2G7,PLIN5,PVALB,S100A10,S100A8,SCNN1B,SLC16A3,SLIT3,SMYD1,SUSD2,TGFB3,TNFSF10,UCP3,WT1
DNAJB6	transcription regulator		-0.493	9.45e-08	AKT1,AR,BCL2,Calcineurin protein(s),CASP3,caspase,CDKN1A,CDKN1B,CHUK,CLOCK,CREB1,CTNNB1,DICER1,DLC1,DNAJB6,EGFR,ERK,ESR1,ESR2,FOXO1,FOXO3,FOXO4,HAND1,HIF1A,IRF7,JUN,KAT6A,LMNA,MAP3K8,MTOR,NFATC3,NFkB (complex),NFKB1,NFKBIA,NR3C1,PAK1,PDK1,PPARG,PTEN,PTPN1,RB1,RELA,RET,ROCK1,SATB1,SOX2,SP1,SPARC,STAT1,STAT5a/b,TCL1A,TNFSF11,TP53,TSC2,TWIST1,VIM	ABAT,ACOT7,ADA,ADAMDEC1,ADAMTSL4,ADORA1,ADRA1D,AEBP1,ALPK2,APP,ARMCX2,B4GALT6,CACNA1S,CALCRL,CD1D,CD3G,CD79B,CDA,CDH15,CKMT2,CLEC1B,CLMP,COL11A1,COL4A2,COL8A1,CSDC2,DDIT4L,DEPP1,DOK5,ELN,EMILIN1,ENO3,ENPEP,F5,FBLN5,FGR,FOXC2,GAL3ST4,GATA5,GPD1,HAPLN3,IL1R2,ITGA8,LRP5,LRRC4B,MATK,MFGE8,MFNG,MMP9,MSR1,MYBPC1,MYF6,MYH4,MYH8,MYL1,MYLPF,MYOD1,MYOT,MYPN,MYRF,NEB,NIBAN1,NUCB1,OSR1,PARVA,PCDHGB4,PCSK1N,P…
GPS2	transcription regulator		-0.333	1.49e-06	Akt,FOXO1,GPS2,Jnk,MAPK8,P38 MAPK,PPARG,TLR7,TRAF6	ANK1,APOE,AQP5,ATP6V0D2,BGN,CA2,CD1D,CD79B,CKMT2,COL4A2,CXCL14,EGF,ENPEP,FMOD,GPD1,HOMER1,IFIT1,IL15,IL18,IL7R,ITGA3,KCNA5,MCAM,MSR1,MYBPH,MYF6,MYLPF,MYOD1,NOTCH3,PLA2G7,PLIN5,TGM2,TNC,TNNC2,UCP3,WT1
ZNF217	transcription regulator		-0.898	5.96e-07	ATM,CASP3,CTNNB1,NOS3,RB1,TERT,ZNF217	ACTA1,ATP6V0D2,BGN,CA3,CACNA1S,CALCRL,COL4A2,COL8A1,FOXC2,GSC,HOMER1,IGF1,IL15,IL7,MMP9,MYBPC1,MYH4,MYH8,MYL1,MYOD1,NOTCH3,PGAM2,S100A8,SCNN1B,SUSD2,TCAP,TGFB3,TGM2,TNFSF10,TNNC2,WT1
SPDEF	transcription regulator		-1.3	7.32e-07	CTNNB1,MYD88,SPDEF,TICAM1	ACTC1,ATP6V0D2,BGN,CA3,COL4A2,FOXC2,GSC,IFIT1,IFIT2,IGF1,IL15,IL18,IL7,ITGA3,MMP9,MSR1,NOTCH3,PSTPIP2,S100A8,SCNN1B,SLC16A3,SOX17,SUSD2,TGFB3,TNC,TNFSF10,TRIM63,UCP3,WT1
MIB2	transcription regulator		1.257	1.05e-06	ERK,IKBKG,JAG2,MAP3K7,MIB2,NFkB (complex),NFKB1,NFKBIA	ACTA1,ADORA1,APOE,APP,AQP5,BGN,CD1D,CD247,CTNNA1,DOK5,HOMER1,ICAM3,IFIT1,IFIT2,IL15,IL18,IL7R,ITGA3,MATK,MCAM,MFGE8,MMP9,MSR1,MYOD1,NOTCH3,PPIF,SLC16A3,TGFB3,TGM2,TNC,WT1
MEF2C	transcription regulator		1.897	1.29e-06	MEF2C	ACTA1,ACTC1,ATP2A1,KCNA5,LMOD2,MYLPF,MYOD1,MYOT,MYOZ1,SMYD1
HIC1	transcription regulator		1.134	1.31e-05	HIC1	CA2,CCN3,CXCL14,MCAM,PLPPR4,SMPDL3A,SRGN
TFE3	transcription regulator		1.207	1.1e-05	Akt,AR,BCL2,CCND1,CDKN1B,Creb,CREB1,CREBBP,D-glucose,E2F1,EGR1,ESR1,ESR2,estrogen receptor,FOXO1,FOXO3,FOXO4,GATA1,GFI1,GLI3,GSK3B,HAND1,HDAC4,hexokinase,HNF1B,HTT,INSR,Insulin,IRS2,MAPK1,MTOR,MYOG,NR4A1,PAK1,PGR,PPARA,PPARGC1A,PTPN1,RB1,SMAD3,SRC,SRF,STAT5a/b,STK11,TFE3,TP53,TP73,TSC2,TWIST1,USF1,Vegf	ABAT,ADAMTSL4,ADRA1D,ARHGAP27,ARHGEF17,ARMCX2,ATP2A1,B4GALT6,CA4,CACNA1S,CAMK1G,CD79B,CDA,CDH15,CKMT2,CLCN1,CLEC1B,CLMP,CNKSR1,CNTN1,CRABP1,CSDC2,DDIT4L,DMTN,EMILIN1,ENO3,ENPEP,FAIM2,FAM78B,FBLIM1,FBP2,FGR,FITM1,GAL3ST4,GATA5,GPD2,HOMER2,HOXB7,IFIT2,IL7R,KCNA5,LDHD,MCAM,MMP9,MYBPC1,MYBPC2,MYH8,MYLK2,MYOZ1,MYPN,MYRF,NEB,OSR1,PARVA,PARVB,PCSK1N,PLIN5,PLPPR4,PRELP,PRKCQ,PVALB,RASL11B,RBFOX1,RERG,SCG…
CAVIN1	transcription regulator		0.784	7.98e-06	CAVIN1,ERK,INSR,P38 MAPK,PTK2,PXN	ACTA1,ANK1,AQP5,BGN,CD1D,CKMT2,CSPG4,GSC,HOMER1,HOXB7,ICAM3,LYZ,MCAM,MMP9,MYBPH,MYLPF,NOTCH3,PALLD,PLA2G7,SOX17,TGM2,TNC,TNFSF10,TNNC2,UCP3,VCL
TGFB1I1	transcription regulator		0.707	3.48e-06	AR,estrogen receptor,MYL2,PTK2,PXN,RHOA,SMAD3,SRC,TGFB1I1	ACTN4,ARHGAP27,ARMCX2,B4GALT6,BGN,CA2,CDH15,CNKSR1,COL4A2,CSPG4,ELN,FGR,GPD1,ICAM3,IGF1,IL15,ITGA3,MAP1B,MYLPF,MYOT,NOTCH3,PALLD,PCSK1N,PYGM,SMTN,SMYD1,SRD5A2,TGFB3,TNFSF10,VCL,WT1,XIRP2
MED13	transcription regulator		-1.633	2.38e-05	MED13	CLSTN3,ELN,GPD1,GPD2,PGAM2,SUSD2
FOXA2	transcription regulator		-0.688	2.98e-05	FOXA2,STAT5B	ACTC1,APOE,CA2,CA3,CKMT2,DDX23,GPD1,IGF1,ITGA3,MMRN1,MYL1,SLC34A2,SLN,SMPDL3A,SOX17,STAMBPL1,TCAP,TGM2,UCP3
MEF2A	transcription regulator		0.775	3.26e-05	GATA4,MEF2A,PTK2	ACTC1,ADORA1,CSPG4,FRZB,IFIT2,IL15,KCNA5,MMP9,MYL1,MYLPF,PALLD,TGFB3,TGM2,TNC,XIRP2
ZFHX3	transcription regulator		-1.604	7.71e-05	estrogen receptor,STAT5a/b,ZFHX3	CDH15,CLEC1B,CNKSR1,COL4A2,ICAM3,ITGA3,MAP1B,MMP9,MYOD1,NOTCH3,PARVB,STK17B,TGFB3,TNC
SRF	transcription regulator		1.265	9.42e-05	SRF	ACTA1,ACTC1,IGF1,MYLPF,MYOD1,S100A8,SMTN,TCAP,VCL,WT1
FOXO1	transcription regulator		0.258	0.00014	FOXO1	ATP6V0D2,CD79B,CKMT2,COL4A2,CYP27A1,ENPEP,FMOD,GPD1,IGF1,IL15,IL18,IL7R,ITGA3,MMP9,TNFSF10
DMRT1	transcription regulator		0	0.000429	DMRT1,RET	ACTA1,ACTC1,CCN3,ELN,MMP9,SLC1A1,TNC,UNC45B
FOXO3	transcription regulator		0.302	0.000337	FOXO3	ATP6V0D2,COL4A2,DEPP1,ENPEP,FMOD,IGF1,MCAM,MMP9,MYOD1,TNFSF10,TRIM63
NAB2	transcription regulator		-1.069	0.000171	EGR1,EGR2,F3,NAB2	APP,COL11A1,CRABP1,ENPEP,FOXC2,HOMER1,IL1R2,LYZ,MMP9,S100A1,TGFB3,TGM2,TNFSF10,UCP3
STAT5B	transcription regulator		1.604	0.000171	STAT5B	ACTC1,APOE,CA2,CKMT2,GPD1,IGF1,MMRN1,MYL1,SLC34A2,SLN,SMPDL3A,STAMBPL1,TCAP,TGM2
MYOG	transcription regulator		1	0.000285	MYOG	ACTA1,MYOD1,SCN4A,TRIM63
GABPB1	transcription regulator		0.577	0.000998	GABPB1	IL7R,TNC,UCP3
ESRRA	transcription regulator		0.333	0.000993	ESRRA	B4GALT6,COL4A2,COL8A1,EGF,EMILIN1,ENPEP,MFGE8,MMP9,TGFB3
EPC1	transcription regulator		1.414	0.00108	EPC1	ACTA1,MYOD1
ZNF395	transcription regulator		1.414	0.00266	ZNF395	IFIT1,IFIT2
EBF2	transcription regulator		-1.732	0.00315	EBF2	LGI1,LGI2,NIBAN1
EOMES	transcription regulator		0	0.00358	EOMES	ACTC1,CRABP1,FRZB,GSC,SOX17,TNFSF10
MEIS2	transcription regulator		0.577	0.00456	MEIS2	GSC,IGF1,OSR1
PRRX1	transcription regulator		-1.414	0.00487	PRRX1	PALLD,TNC
DUX4	transcription regulator		0	0.00405	DUX4	ACTC1,IL15,MYOD1,SLC34A2
TBXT	transcription regulator		-0.577	0.00456	TBXT	FMOD,ITGA3,NOTO
Yap1	transcription regulator		1	0.0054	NOTCH3,Yap1	MMP9,MSR1,NOTCH3,PRKCQ
TFCP2	transcription regulator		1.414	0.00769	TFCP2	EGF,MMP9
PROX1	transcription regulator		-0.577	0.0084	PROX1	FOXC2,MYL1,SCG3
MYT1L	transcription regulator		1	0.0136	MYT1L	RBFOX1
NOCT	transcription regulator		-1	0.0136	NOCT	IGF1
SUPT16H	transcription regulator		1	0.0136	SUPT16H	ACTA1
SMARCC1	transcription regulator		1.414	0.015	SMARCC1	CD79B,IL7R
KMT2D	transcription regulator		1.414	0.0153	HOXC6,KMT2D	ARMH4,CA4,CNTN1,CSPG4,ENO3,MMP9,S100A8,SYPL2
GPBP1	transcription regulator		-1	0.027	GPBP1	ADA

## Sheet: Upstream Regulator Table 5
Upstream Regulator	Molecule Type	Predicted Activation State	Activation z-score	p-value of overlap	Target molecules in dataset	Mechanistic Network
STAT3	transcription regulator	Activated	2.71	1.22e-07	ADGRF2,AGT,ALAS2,ALDH1A1,AREG,ARG1,BCL3,CAT,CCN2,CEBPA,COL5A1,CSF3,CXCL8,CXCR5,EGR1,EGR2,EGR3,GJA1,HBB,ICOS,IL1R1,IL2RB,IL9R,LDHB,MYC,NFATC2,NFKBIZ,PCK1,PLAGL1,PMAIP1,PRDM1,SBNO2,SELP,TNFSF10,VCAN	CEBPA,CEBPB,CREBBP,EP300,ERK,FOS,FOSL1,FOXO1,FOXO3,HDAC1,IFNG,IL6,JUN,NFKB1,NFKBIA,NFkB (complex),PPARG,RELA,STAT1,STAT3,TP53,estrogen receptor
TP53	transcription regulator	Activated	2.045	1.71e-06	ACSM5,ADAM8,AK1,ALDH1A1,ALDH1A2,ALDH9A1,ALDOC,APOE,AREG,ARG1,ASS1,ASXL1,BCL3,BMX,CAT,CCN2,CEBPA,COL6A2,COL7A1,CXCL8,CYFIP2,DDIT4L,DMRT1,DNM1,ECH1,ECM1,EDIL3,EGR1,EGR2,EGR3,ENO3,GJA1,GPD1,HSPG2,IER5,IL31RA,ITGA2B,ITGB7,KCNN4,LDHB,MAP3K8,MYC,NCOR2,NFE2,NPHP4,PCK1,PDE4B,PGAM2,PLAAT3,PMAIP1,PPARG,PRDM1,PRKCG,PTPN1,RAMP2,SCD,SELP,SERPINB2,TCAP,TMOD4,TNFSF10,TNFSF9,TP53BP2,UCP3,UGDH,VCAN,VDR,ZAP70	AMPK,CEBPA,CEBPB,CREBBP,CTNNB1,Creb,EGR1,EP300,FOXO1,FOXO3,IFNG,MLXIPL,NFATC1,NFKB1,NFkB (complex),PPARG,PPARGC1A,STAT3,TCF,TCF7L2,TP53
HTT	transcription regulator	Activated	2.352	4.78e-06	ACTA1,ADAMTS4,AGT,ALDOC,APOE,BCL3,CA4,CCN2,CEBPA,CLDN6,COL6A3,CREBBP,CXCR5,CYFIP2,DNM1,EGR1,EGR2,ENO3,GSC,LDHB,MYL1,PC,PDE4B,PPARG,PPP1R1A,PPP1R1B,PPRC1,PRKCG,PTPN22,RBP4,RGS14,RXRG,VSNL1	APOE,APP,CEBPA,CEBPB,CREB1,CREBBP,CTNNB1,Creb,EP300,FOXO1,HTT,Insulin,MYC,NFKB1,NFkB (complex),NR0B2,NR3C1,PPARA,PPARG,RELA,SP1,STAT1,STAT3,TP53
ETS1	transcription regulator	Activated	2.131	1.02e-05	B4GALT5,CCN2,CD27,CD69,CRTAM,EGR1,HPGD,HPSE,IL2RB,IL7R,ITGA2B,MYC,PRDM1,SELL,TNFSF14,ZAP70	Ap1,BCL6,CREBBP,EP300,ESR1,ETS1,FOXO1,Histone h3,Igm,MED1,NFKBIA,NFkB (complex),RELA,SP1,STAT3
BCL11B	transcription regulator	Activated	2.138	6.92e-05	ADORA1,AREG,CXCL8,IL7R,LEF1,MAP3K8,OPRM1,PPP1R1B	BCL11B,JUN,NFKB1,NFKBIA,NFkB (complex),RELA,STAT1
RELA	transcription regulator	Activated	3.242	0.000477	AGT,APOE,BCL3,CCL22,CCN2,CCR7,CD69,CXCL8,EGR1,GP1BB,IL7R,LEF1,MYC,NFATC2,PCK1,PDE4B,PPARG,PRDM1,PTX3,SELP,TNFRSF4	CEBPA,CEBPB,CREBBP,FOXO1,IL12 (complex),IL1B,JUN,NFKB1,NFKBIA,NFkB (complex),RELA,SMARCA4,STAT1,STAT3,STAT4,STAT6,TNF,TP53
VDR	transcription regulator	Activated	2.611	0.000498	AGT,CXCL8,EGR1,GPD1,ITGB7,LIPE,MYC,MYH8,PNPLA2,PPARG,PYY,STAT4,UCP3,VDR	Ap1,CEBPA,CREB1,CREBBP,CTNNB1,Ca2+,Creb,EGR1,FOS,LEP,NCOA1,NFKB1,NFkB (complex),PPARG,RB1,RELA,SP1,STAT1,STAT3,STAT6,TP53,VDR,calcitriol,curcumin
HDAC4	transcription regulator	Activated	2.63	0.00161	ACTA1,CYFIP2,EGR2,MYBPC2,MYLK2,MYOT,MYOZ1,SERPINB2,SGCG	GATA4,HDAC4,MEF2C,TBX5
RELB	transcription regulator	Activated	2.172	0.0041	CXCL8,MAP3K8,MYC,PRDM1,STAT4,TNFSF14	CREBBP,EP300,FOXO1,JUN,NFKB1,NFKBIA,NFkB (complex),NR3C1,RELA,RELB,STAT1,STAT3
KDM5A	transcription regulator	Activated	2.828	0.00451	ACTC1,MYBPC1,MYH4,MYH8,MYL1,PGAM2,TCAP,TNNC2
ASXL1	transcription regulator	Activated	2	0.00877	LIPE,PLIN1,PPARG,SCD	ASXL1,CEBPA,CTNNB1,FOXO1,PPARA,PPARG,RXRA
LEF1	transcription regulator	Activated	2.204	0.0136	CACNA1G,ECM1,IL7R,LEF1,MXD1,MYC,PRDM1,STX11
NFKB2	transcription regulator	Activated	2.213	0.071	CCR7,CXCL8,CXCR5,GPR183,MYC,SELL
NUPR1	transcription regulator	Activated	2.333	1	ABL2,ALDOC,AREG,CXCL8,ELL2,MMD,MXD1,MYC,TP53BP2
GFI1	transcription regulator	Inhibited	-2.884	6.54e-09	BCL3,CCR7,CEBPA,CREBBP,CXCL8,EGR2,GFI1,GJA1,GPR183,IL1R1,IL7R,ITGB7,MYC,RIPK1,STAT4,TNFSF14,VDR	CEBPA,CREBBP,ERK1/2,FOS,FOXO1,GFI1,IL10,IL1B,JUN,NFKB1,NFKBIA,NFkB (complex),PGR,RELA,SP1,STAT1,STAT3,TNF
PPARGC1A	transcription regulator	Inhibited	-3.357	7.19e-07	ADAMTS1,AGT,AK1,APOD,CAT,CCN2,CIDEA,COL6A2,COL6A3,IL1R2,LDHB,MYC,NFKBIZ,OSMR,PCK1,PLA2G7,PLIN5,PMAIP1,PNPLA2,RBP4,SCD,SEMA3G,STC1,TNFSF10,UCP3,VCAN	ATF4,Akt,CEBPA,CREBBP,CTNNB1,EGR1,FOXO1,Insulin,MLXIPL,NFATC1,NFkB (complex),NR0B2,NR3C1,PPARA,PPARG,PPARGC1A,RELA,RXRA,SREBF1,STAT3,THRB
MYOD1	transcription regulator	Inhibited	-3.408	3.53e-05	ACTA1,ACTC1,ADORA1,AGT,ASS1,ATP2A1,CDO1,ENO3,LIPE,MSC,MYBPH,MYH4,MYL1,MYLPF,TNNC2,UCP3	BRCA1,GATA4,HDAC1,Hdac,MEF2C,MYOD1,RB1,SMARCA4,SRF,STAT1,STAT3,TBX5,YY1
HLX	transcription regulator	Inhibited	-2.425	3.68e-05	AREG,CXCL8,EGR1,MYC,PRDM1,SEMA3G	CTNNB1,EP300,HDAC1,HLX,RB1,SP1,TP53
SPDEF	transcription regulator	Inhibited	-2.646	0.000379	CCN2,COL5A1,COL6A2,COL6A3,CXCL8,LEF1,UCP3
RB1	transcription regulator	Inhibited	-2.707	0.000514	ACTC1,CCN2,CEBPA,COL5A1,CSF3,CXCL8,EGR1,EGR3,MXD1,MYBPC1,MYC,MYH4,MYH8,MYL1,OSMR,PGAM2,PPARG,PTX3,PYY,RAMP2,TCAP,TNNC2	BRCA1,CDKN2A,CEBPA,CEBPB,CTNNB1,Creb,EP300,ESR1,HDAC1,Hdac,IKZF1,MYC,MYOD1,P38 MAPK,PPARG,RB1,RELA,SMARCA4,SP1,SRF,STAT1,STAT3,TP53,YY1
IKZF2	transcription regulator	Inhibited	-2.236	0.000705	CD69,ICOS,IL1R1,LAG3,STAT4
NCOA1	transcription regulator	Inhibited	-2.327	0.00984	CEBPA,EGR1,MYC,NFKBIZ,NOCT,PCK1,PPARG,UCP3	CTNNB1,FOXO1,L-triiodothyronine,MLXIPL,NCOA1,NCOA2,NCOR1,NCOR2,NFkB (complex),NR3C1,PPARA,PPARG,RARA,RELA,RXRA,SREBF1,STAT1,STAT3,THRB,VDR
NKX2-3	transcription regulator	Inhibited	-2.307	0.0293	CAVIN2,CXCL8,IL7R,MFNG,PMAIP1,PSAT1,RNF213,TENT5A,UCP3
NEUROG1	transcription regulator	Inhibited	-2	0.0376	ASS1,CAVIN2,GFPT2,TMEFF2
KMT2D	transcription regulator	Inhibited	-2.804	0.0431	CA4,EBPL,ENO3,IGSF1,PPARG,PRR15,PTGR1,TGM1
EGR4	transcription regulator			0.00975	EGR1,EGR2
KLF2	transcription regulator		1.456	2.16e-12	ASS1,BCL3,CCN2,CCR7,CEBPA,CXCL8,CXCR5,ECM1,HBB,HPSE,HYAL2,IL1RL1,IL7R,ITGB7,KCNN4,MYC,PPARG,PRDM1,SELL,TNFRSF4,TNFSF10,UGDH,VWF	Ap1,CTNNB1,FOS,JUN,KLF2,NFKB1,NFKBIA,NFkB (complex),RELA,Ras homolog,SP1,STAT1,STAT3,YAP1
GATA2	transcription regulator		1.279	4.55e-11	AK1,ALAS2,CD69,CEBPA,CHGA,CHST13,CLDN18,DDIT4L,F13A1,FCHO1,GFI1,GP1BB,GRAP2,ICOS,IL1RL1,IL2RB,ITGA2B,LMO2,MDK,MYC,NFE2,PPARG,RCAN1,RXRG,SELP,SERPINB2,SLC4A1,SYTL3,TMPRSS3,TREML1,TUBB1,UBASH3A
SMARCA4	transcription regulator		0.913	7.25e-11	ACTA1,AGT,AREG,ATP2A1,CCN2,CLCF1,COL7A1,CXCL8,CXCR5,CYP4B1,EGR1,ENO3,GPR183,HBB,HEPH,HPGD,IL7R,KDM6B,LAMA3,LEF1,MXD1,MYBPH,MYC,MYL1,MYLPF,NFKBIZ,NRIP3,PDE4B,PMEL,PON3,PPARG,PPP1R14C,PTX3,RAMP1,SEMA3B,SERPINB2,TMEM154,TNFSF10,TNNC2,UNC13D	BRCA1,CEBPA,CEBPB,CREBBP,CTNNB1,HDAC1,Hdac,Histone h4,MEF2C,MYOD1,NFKB1,PGR,RB1,RELA,SMARCA4,STAT3,TP53,YY1
ID3	transcription regulator		-0.922	2.25e-09	BCL3,BLK,CCR7,CSF2RB,CXCL8,CXCR5,EGR2,IL2RB,IL7R,IL9R,LMO2,MAP3K14,MYC,PRDM1,PTPN22,SELL,STAT4,TNFRSF4,TNFSF10,TNFSF14	Akt,CREBBP,FOXO1,ID3,IL6,NFkB (complex),RELA,STAT3,TCF12,TCF3
SP1	transcription regulator		1.836	3.61e-09	ABCD2,ADAMTS1,ALAS2,APOE,ASS1,B4GALT5,CAT,CCL22,CCN2,CEBPA,CHGA,COL7A1,CXCL8,DNM1,EGR1,GJA1,HAS1,HBB,HPSE,IL2RB,MYC,PCK1,PMAIP1,PTPN1,PYY,SELL,SLC7A1,TCF7,TGM1,TNFRSF4,TNFSF10,TNFSF14,UGDH,VDR,VWF	Ap1,CEBPA,CEBPB,CREBBP,CTNNB1,EGR1,EP300,FOXO1,HDAC1,NFKB1,NFkB (complex),PPARG,RAS,RB1,RELA,SP1,STAT3,TP53
SRF	transcription regulator		-0.599	5.82e-09	ACTA1,ACTC1,CCN2,EGR1,EGR2,EGR3,GFI1,GP1BA,HSPG2,ITGA2B,LAMA3,LRP4,MAP3K14,MYH4,MYL1,MYLPF,NFATC2,PTGR1,RAMP1,SELP,SERPINB2,SERPIND1,TCAP,TCF7,TST,VCAN	MRTFA,MRTFB,SRF,YAP1
PRDM1	transcription regulator		-0.833	8.92e-09	ADAM8,CCR7,CSF3,ECM1,EGR2,FAM102A,GPR84,IL7R,LAG3,LAT,MMP25,MSC,MYC,PMAIP1,PRDM1,PRKCG,SCGN,SELL,STAT4,TNFSF10,VSX1,ZAP70	BCL6,CEBPA,CREBBP,CSF3,Creb,FOXO1,IL12 (complex),Immunoglobulin,NFATC1,NFATC3,NFKB1,NFkB (complex),PRDM1,RARA,RELA,STAT1,STAT3,STAT6,TNF
ID2	transcription regulator		0.632	1.72e-08	BCL3,CCR7,CSF2RB,CXCR5,EGR2,GFI1,IL1RL1,IL2RB,IL7R,IL9R,LMO2,MAP3K14,MYC,PTPN22,SELL,STAT4,TNFRSF4,TNFSF10,TNFSF14,WNT11	Akt,CREBBP,FOXO1,ID2,ID3,NFkB (complex),RELA,STAT3,TCF12,TCF3
GATA1	transcription regulator		1.736	1.92e-08	ALAS2,CEBPA,EGR1,GP1BA,GP1BB,HBB,HPSE,IL1RL1,IL7R,ITGA2B,LMO2,MS4A1,MYC,NFE2,PLEK,SELP,SLC4A1,ST18,STAT4,TEK,TUBB1,VDR,VWF	CREBBP,EP300,GATA1,GATA3,IL13,IRF8,RELA,RUNX1,SPI1,STAT1,STAT3,STAT5a/b,STAT6,YAP1
ZFPM1	transcription regulator			3.37e-08	ALAS2,CEBPA,GP1BA,HBB,IL1R1,IL31RA,ITGA2B,MMD,PLAAT3,PTPN22,SELP,XK	GATA1,SPI1,STAT5a/b,ZFPM1
STAT6	transcription regulator		1.305	4.06e-08	APOE,AREG,ARG1,ASS1,BCL3,CCL22,CCR7,CD69,CIDEC,DUOX2,EGR1,EGR2,GFI1,HBB,ICOS,IL31RA,ITGB7,KDM6B,LCP2,LIPE,NFATC2,OPRM1,PKIB,PNPLA2,RNF213,SELP,SLC4A1,STAT4,TCF7	BCL6,CREBBP,FOS,FOXO1,IL4,IL4R,IL5,IL6,JUN,NFKB1,NFKBIA,NFkB (complex),RELA,SPI1,STAT1,STAT3,STAT5A,STAT5a/b,STAT6
CTNNB1	transcription regulator		1.644	6.34e-08	ABCD2,ACAA1,ACAP1,ACTC1,ALDH1A1,ALDH1A2,APOD,CA3,CACNA1G,CCL22,CCN2,CEBPA,CHGA,CIDEC,CSF3,CXCL8,CYFIP2,ECM1,EDIL3,EGR1,ENO3,F13A1,GFPT2,GJA1,GSC,IL1R1,ITGB7,LEF1,LIPE,LMO2,MYBPC1,MYC,PCK1,PDE4B,PKD1,PLIN1,PPARG,PRDM1,RBP4,SCD,SERPINB2,TCF7,TGM1,TNFSF10,VCAN,WNT11	CEBPA,CEBPB,CTNNB1,ESR1,FOXO1,JUN,MYC,NR1H3,NR3C2,PGR,PPARA,PPARG,RELA,RXRA,STAT3,TCF,TCF7L2,progesterone
MRTFB	transcription regulator		0.845	2.67e-07	ACTA1,ADAMTS1,ARID5B,CAVIN2,CCN2,EGR1,EGR3,GFI1,GP1BA,HPGD,NFKBIZ,RAMP1,SELP,SERPINB2,TST,TUBB1	CTNNB1,EZH2,JUN,MRTFB,YAP1
Tcf7	transcription regulator		0.578	3.56e-07	BACH1,BLK,CD69,CXCR5,ECM1,EGR2,EGR3,IL1R1,IL2RB,IL7R,LAG3,LEF1,MMP25,MXD1,PPARG,PRDM1,SELL,STX11	CREBBP,EP300,IFNG,NFKB1,NFkB (complex),STAT3,Tcf7
CEBPA	transcription regulator		-0.959	1.14e-06	AGT,ARG1,ASS1,CEBPA,CSF3,CXCL8,EGR2,GJA1,GPR84,HPGD,MYC,NFATC2,PCK1,PLIN1,PPARG,PPL,PRDM1,PTX3,SCD,SERPINB2,SERPINI1,SLC10A1,STEAP4,TNFSF10,VCAN,VDR	Ap1,CEBPA,CEBPB,CREB1,CREBBP,CTNNB1,FOS,FOXO1,HDAC1,JUN,MYC,NFKB1,NFkB (complex),NR1H3,PPARA,PPARG,RELA,RXRA,SP1,STAT3,TP53
FOS	transcription regulator		0.082	1.39e-06	AGT,CAT,CCN2,CHGA,CREBBP,CSF3,CXCL8,EGR1,EGR2,EPHX2,GJA1,HAS1,HPGD,IL1RL1,KCNN4,LAMA3,MXD1,MYC,PGAM2,PKIB,PLAGL1,PRDM1,RIPK1,SCD,SEMA3B,SERPINB2,STX11,VSX1,WNT11,XYLT1	Ap1,CEBPA,CEBPB,CREBBP,CTNNB1,ESR1,ESR2,FOS,HDAC1,JUN,NFKB1,NFkB (complex),NR1H4,NR3C2,PPARG,RELA,SP1,STAT3,TP53,chenodeoxycholic acid
MED13	transcription regulator		1.915	2.59e-06	CIDEA,CIDEC,CLSTN3,GPD1,MYC,PGAM2,PPARG,SCD
FOXP3	transcription regulator		0	2.71e-06	CCR7,CD101,CD69,EGR1,ICOS,IL1RL1,IL2RB,IL7R,LAG3,PLAGL1,PPARG,PRDM1,PTPN22,SELL,TNFRSF4	BCL6,CREBBP,EP300,FOXP3,GATA3,IFNG,IL2,IL4,JUN,NFATC1,NFKB1,NFKBIA,NFkB (complex),NR3C1,RELA,SPI1,STAT1,STAT3,STAT5A,STAT6
MRTFA	transcription regulator		-0.293	4.06e-06	ACTA1,ACTC1,CAVIN2,CCN2,CYFIP2,EGR1,EGR3,GFI1,GP1BA,HPGD,RAMP1,SELP,SERPINB2,TST,TUBB1	MRTFA,MRTFB,SRF
NFKB1	transcription regulator		1.951	5.73e-06	ADORA1,APOE,ARG1,BCL3,BLK,CCL22,CCN2,CEBPA,CSF3,CXCL8,CXCR5,EGR1,GJA1,MAP3K8,MYC,PTX3,SELP,TNFRSF4,TNFSF10	CEBPA,CEBPB,CREBBP,EP300,FOXO1,IFNG,JUN,KLF6,NFKB1,NFKBIA,NFkB (complex),NR3C1,RELA,SMARCA4,STAT1,STAT3,TNF,TP53
EGR1	transcription regulator		0.434	5.98e-06	AREG,CHGA,CXCL8,EGR1,EGR2,EIF4EBP1,ENPEP,HPGD,HPSE,MXD1,MYC,PNPLA2,PPARG,PTPN1,TNFSF10	Ap1,CREBBP,EGR1,ERK,ERK1/2,ESR1,FOS,FOSL1,FOXO3,HDAC1,Hdac,NCOA1,NFKB1,NFkB (complex),NR3C1,NR3C2,PGR,PPARGC1A,RB1,RELA,SMARCA4,SP1,STAT3,TP53,YY1,aldosterone
ESRRA	transcription regulator		-1.037	6.6e-06	ADAM8,ALDOC,CCR7,CEBPA,CSF3,EGFL7,EGR3,ENPEP,FAM102A,LDHB,LIPE,ORMDL3,PLIN1,PLXDC1,PPARG,PPP1R1B,TCAP,WNT11
JUN	transcription regulator		0.611	6.74e-06	APOE,ARG1,BCL3,CA3,CCN2,CHGA,CSF3,CXCL8,EPHX2,GJA1,HPGD,IL1RL1,IL7R,MYC,MYLPF,NFKBIZ,OSM,PKIB,PLAGL1,PTX3,SCD,SERPINB2,SLC7A1,VDR,VSX1,XYLT1	Ap1,CEBPA,CEBPB,CTNNB1,ESR2,FOS,FOXO1,JUN,MAPK9,MYC,NFKB1,NFKBIA,NFkB (complex),NR3C1,RELA,SMARCA4,SP1,STAT1,STAT3,TGFB1,TNF,TP53
FOXO1	transcription regulator		1.033	7.44e-06	AGT,CAT,CCN2,CCR7,CIDEA,CXCL8,EGR1,EGR2,EIF4EBP1,ENPEP,GPD1,IL1R1,IL7R,LCP2,MYC,PCK1,PMAIP1,PNPLA2,PPARG,PRDM1,SCD,SELL,SERPINB2,TNFSF10,TNFSF9	Akt,CEBPA,CREBBP,CTNNB1,EGR1,ETS1,FOS,FOXO1,Insulin,LEP,NCOA1,NFkB (complex),NR0B2,NR1H3,NR3C1,PPARA,PPARG,RB1,RELA,RXRA,SP1,STAT3
GATA3	transcription regulator		0.785	7.85e-06	CD3D,CEBPA,CHST2,ICOS,IL1RL1,IL2RB,IL7R,IL9R,MYC,OPRM1,PPARG,PPL,RCAN1,STAT4,TEK,TGM1,WNT11	BCL6,GATA3,IL13,IL4,NFkB (complex),RELA,SPI1,STAT1,STAT3,STAT6,YAP1
STAT5B	transcription regulator		-0.804	7.95e-06	ABCD2,ACTC1,ALAS2,APOE,CD27,CDO1,CIDEA,GPD1,IL2RB,LAMA3,LDHB,LMO2,MYC,MYL1,OSM,SCD,TCAP,TNFRSF4,TULP2,VNN1,VWF	AKT1,CEBPB,CREB1,EGR1,ESR1,FOS,FOXO1,IGF1,NR3C1,PPARA,PPARG,PPARGC1A,RB1,RELA,RXRA,SREBF1,STAT5B,THRB
EPAS1	transcription regulator		1.048	8.73e-06	ALDOC,AREG,ARG1,CAT,CCN2,CEBPA,GJA1,GYS2,ICOS,IL2RB,ITGA2B,LAG3,MYH4,PKIB,PPARG,TEK,TNFRSF4	CTNNB1,EPAS1,ERK1/2,FOS,NFKB1,Nfat (family),PGR,RELA,SP1,STAT3,VEGFA
TCF3	transcription regulator		0.381	2.53e-05	AREG,CD3D,CD5,EIF4EBP1,GFI1,ICOS,IL1RL1,IL2RB,IL7R,IL9R,ITGB7,KCNN4,LEF1,LMO2,MYC,PPARG,PRDM1,SELL,SEMA3G,SEMA4A,SLAMF7,TENT5C	ID3,TCF12,TCF3
SPI1	transcription regulator		1.308	2.61e-05	CAT,CCL22,CCR7,CEBPA,CSF2RB,EGR2,GFI1,GPR84,HK3,IL1R2,IL7R,LEF1,LMO2,MS4A1,MYC,OPRM1,PRDM1,TNFSF10	BCL6,CEBPA,CREBBP,EP300,FOXO1,IL1B,IL4,IRF8,JUN,NFATC1,NFKB1,NFkB (complex),RELA,SPI1,STAT1,STAT3,STAT5A,STAT6,TNF
CREB1	transcription regulator		1.506	2.65e-05	APOE,AQP11,ARG1,CD3D,CEBPA,CHGA,CXCL8,CYFIP2,ECM1,EDIL3,EGR1,EGR2,HPGD,IGSF10,MYC,NNAT,OPRM1,PCK1,PPARG,RBP4,RELT,SCD,SEMA4A,SERPINI1,STC1,TENT5A,TMEFF2	CEBPA,CEBPB,CREB1,CREBBP,CTNNB1,Creb,EP300,FOXO1,HDAC1,JUN,NCOA2,NFkB (complex),PPARG,RELA,STAT3,TCF,TCF7L2,TP53
ZBTB16	transcription regulator		-1.281	2.84e-05	CD3D,EGR2,F13A1,GP1BA,HPGD,HPSE,ICOS,IL7R,IL9R,MYC,NFKBIZ,SCD,SELL,SELP,TNFRSF4
MEF2C	transcription regulator		-0.258	1.23e-05	ACTA1,ACTC1,ATP2A1,BLK,EGR2,GJA1,MMP25,MYLPF,MYOT,MYOZ1,NFATC2,PLAGL1	CTNNB1,GATA4,MEF2C,TBX5
TCF7L2	transcription regulator		0.595	1.56e-05	ABCD2,ACAA1,ADAMTS4,ADIPOR2,ALDH1A2,APOD,CCN2,CEBPA,CLDN11,CSF3,FBP2,GYS2,LEF1,MYC,NCOR2,PCK1,PKD1,PPARG,ST18,TCF7,TMEM182,VCAN	Akt,CEBPA,CREBBP,CTNNB1,Creb,FOXO1,Insulin,NFkB (complex),NR0B2,NR3C1,PPARA,PPARG,RELA,STAT3,TCF,TCF7L2,TP53
CREBBP	transcription regulator		-0.271	3.57e-05	AGT,AQP11,CCR7,CEBPA,CXCL8,EGR1,EGR2,EGR3,GFI1,HBB,IL2RB,IL7R,ITGB7,MAP3K8,MYC,OPRM1,PCK1,SELP,STAT4,TMPRSS4,TNFSF10	CEBPA,CEBPB,CREBBP,EGR1,EP300,FOXO1,JUN,KLF6,MLXIPL,NFATC1,NFKB1,NFKBIA,NFkB (complex),NR3C1,PPARG,PPARGC1A,RELA,STAT1,STAT3,TP53
TEAD4	transcription regulator		1.687	4.16e-05	ACTA1,ARID5B,CCN2,CEBPA,CIDEC,MYH4,NFKBIZ,PLIN1,PPARG,RCAN1
ATF4	transcription regulator		0.238	4.37e-05	APOE,AREG,CXCL8,CXCR5,EIF4EBP1,FAM102A,OSMR,PCK1,PMAIP1,PPARG,PSAT1,PTX3,SLC7A1,WNT11	AMPK,ATF4,CEBPA,CEBPB,CREBBP,CTNNB1,FOXO1,MLXIPL,NFKB1,PPARGC1A,STAT3,TP53
NRIP1	transcription regulator		1.715	4.54e-05	AREG,CIDEA,CYP4B1,GYS2,LDHB,MMD,PTX3,SCD	ESR1,ESR2,MYC,NFKB1,NFkB (complex),NRIP1,TP53
MAFB	transcription regulator		1.4	4.86e-05	EGR2,F13A1,HTR2B,IL7R,ITGA2B,ITGB7,PCK1,PRDM1,SERPINB2	CREBBP,EP300,FOXO1,MAFB,NFkB (complex),RELA,STAT3
HDAC1	transcription regulator		1.061	4.89e-05	ABCD2,CAVIN2,CD27,CEBPA,CXCL8,EGR1,GFI1,LAT,LMO2,MYC,MYH4,PCK1,PMAIP1,PPARG,SERPINB2,UCP3,VDR	AKT1,Ap1,CEBPA,CEBPB,CREBBP,CTNNB1,EGR1,ESR1,FOXO1,HDAC1,Hdac,Histone h3,MED1,NFkB (complex),PPARG,PPARGC1A,RELA,SP1,STAT1,STAT3,TCF,TCF7L2,TP53,vorinostat
HOXC8	transcription regulator		0	5.22e-05	ASS1,IL1R2,PLAGL1,SRD5A2,TNFSF14,TNFSF9
TBX21	transcription regulator		1.066	5.62e-05	CXCR5,ICOS,IL1RL1,IL2RB,IL7R,PRDM1,SELL,STAT4	BCL6,CEBPA,CREBBP,FOXO1,GATA3,IL10,IL2,IL4,NFATC1,NFKB1,NFKBIA,NFkB (complex),RELA,SPI1,STAT5A,STAT6,TBX21,TNF
EP300	transcription regulator		-0.226	6.44e-05	ACTA1,AGT,AQP11,CCR7,CEBPA,CSF3,CXCL8,EGR1,EGR2,GFI1,HBB,IL1R1,IL7R,ITGB7,LAMA3,MAP3K8,MMD,MYC,PCK1,PLA2G7,STAT4,TMPRSS4	CEBPA,CEBPB,CREB1,CREBBP,EGR1,EP300,FOXO1,JUN,MLXIPL,NFATC1,NFKB1,NFKBIA,NFkB (complex),PPARG,PPARGC1A,RELA,STAT1,STAT3,TNF,TP53
NFE2	transcription regulator		1.308	6.8e-05	CAT,HBB,ITGA2B,SELP,TUBB1
GATA6	transcription regulator		-0.529	7.01e-05	ACTC1,ARG1,BCAM,CITED1,DMRT1,LDHB,MYC,PPARG,PPL,PRDM1,SCD,TNFSF10,TNFSF9,ZSCAN10	CREB1,FOS,FOXO1,GATA6,INSR,NFkB (complex),NR3C1,STAT3,STAT5A,corticosterone
KLF4	transcription regulator		1.057	7.97e-05	ACTC1,ADAMTS1,ALDH1A1,ARG1,CEBPA,CITED1,CXCL8,IER5,MYC,OSM,PPL,PRDM1,RCAN1,SERPINB2,TEK,TGM1,TNFSF10,UGDH	Ap1,CEBPA,CEBPB,CREBBP,CTNNB1,EGR1,ESR1,HDAC1,Histone h3,KLF4,MED1,PPARG,RELA,RELB,SP1,SPI1,STAT3,TCF,TCF7L2,TNFSF11,TP53
EGR2	transcription regulator		0.113	8.06e-05	ASS1,EGR1,EGR2,IL1R2,IL7R,LAG3,MYC,PRDM1,S100A1,SCD,TNFSF10,UCP3	CEBPA,CEBPB,CREBBP,EGR2,EP300,ERK,FOS,FOSL1,FOXO1,FOXO3,IFNG,IL10,IL6,NFKB1,NFKBIA,NFkB (complex),RELA,STAT3,TP53
TCF12	transcription regulator		-0.423	8.79e-05	CD3D,GFI1,GJA1,ICOS,IL1RL1,IL2RB,IL7R,IL9R,ITGB7,PPARG,SEMA4A	ID3,TCF12,TCF3
FOXA2	transcription regulator		-1.453	8.84e-05	ACTC1,CA3,CCL22,CEBPA,HPGD,LIPE,PCK1,PPARG,PPP1R14C,PYY,SCD,SLC10A1,ST18,TCF7,UCP3	FOXA2,FOXO1,Insulin,NR0B2,NR3C1,ONECUT1,PPARA,PPARG
NFATC1	transcription regulator		1.234	8.97e-05	CXCR5,EGR3,ICOS,MYC,MYH4,PPARG,PRDM1,RCAN1,SELL,TNFSF10	ATF4,CEBPA,CEBPB,CREBBP,EGR1,EP300,FOXO1,GATA3,IFNG,IL2,MLXIPL,NFATC1,NFATC3,NFKB1,NFkB (complex),PPARG,PPARGC1A,STAT3,STAT5A,TP53
MED1	transcription regulator		-1.167	9.01e-05	ACAA1,BCL3,CEBPA,CIDEA,IL2RB,LAD1,LEF1,MYC,PEX11A,PLIN1,PPARG,PRDM1,SCD,VDR	CEBPA,CEBPB,CTNNB1,ESR1,FOXO1,HDAC1,MED1,NCOA1,NCOR1,NCOR2,NFkB (complex),NR3C1,PGR,POU2AF1,PPARA,PPARG,RARA,RELA,RXRA,STAT3,THRB,TP53,VDR
POU2F2	transcription regulator		0.788	0.000114	ALDOC,CD69,CXCR5,ELL2,GPR183,KCNN4,MS4A1,MYC,SCD	Ap1,BCL6,Igm,NFKBIA,NFkB (complex),POU2AF1,POU2F2
YY1	transcription regulator		-1.633	0.000121	ACTA1,ACTC1,CD3D,EGR1,IL1R1,IL1R2,MYC,MYH4,MYL1,MYLPF,NFKBIZ,NNAT,PLAGL1,STC1,TNFRSF4,TNNC2,VWF	CDKN2A,CTNNB1,HDAC1,Hdac,IKZF1,NFkB (complex),RB1,RELA,SMARCA4,SP1,STAT3,YY1
IKZF1	transcription regulator		-1.919	0.000138	ALAS2,CD3D,CSF3,DNM1,GP1BA,HK3,IL2RB,IL7R,ITGA2B,LMO2,MYC,NFE2,NFKBIZ,RNF213,VWF
SOX2	transcription regulator		0.742	0.000146	ADAMTS4,ALDH1A1,CCN2,CITED1,CLDN11,CXCL8,GJA1,GSC,IER5,LEF1,LRP4,PLAAT3,PLLP,PPARG,PPL,PRDM1,PSAT1,RCAN1,S100A1,SGK2,TEAD3,TGM1,VCAN	CEBPA,CEBPB,CTNNB1,FOXO1,GATA6,POU5F1,SOX2,STAT3,TP53
MLXIPL	transcription regulator			0.000154	ADIPOR2,CEBPA,CIDEC,GPD1,LIPE,PCK1,PLIN1,PNPLA2,PPARG,SCD,UCP3	CEBPA,CEBPB,CTNNB1,FOXO1,MLXIPL,NR1H3,PPARA,PPARD,PPARG,SREBF1,STAT3,TP53,fatty acid
GATA4	transcription regulator		-0.421	0.000179	ACTA1,ACTC1,ADORA1,ASS1,CCN2,DMRT1,GJA1,MYC,MYL1,MYLPF,NFATC2,PLIN4,PPL,PRDM1,PYY	CTNNB1,GATA4,MEF2C,TBX5
NFATC2	transcription regulator		0.639	0.000228	CCL22,CCR7,CXCR5,EGR2,EGR3,ICOS,KDM6B,MYC,NFKBIZ,PMEL,PPARG,PTPN1,RCAN1	BCL6,FOXO1,IL12 (family),IL4,IRF4,JUN,NFATC1,NFATC2,NFATC3,NFKB1,NFKBIA,NFkB (complex),RELA,SPI1,STAT1,STAT3,STAT6,TBX21
JUNB	transcription regulator		1.129	0.000231	BCL3,COL7A1,CSF3,HPGD,IL1RL1,LIPE,PLIN1,PNPLA2,SCD,SERPINB2,SLC7A1	Ap1,CEBPA,FOS,FOXO1,JUN,JUNB,NFKB1,NFKBIA,NFkB (complex),RELA,SP1,STAT1,TNF
HOXA10	transcription regulator		0.137	0.000254	ACTA1,ALAS2,ALDH1A1,ALDH1A2,APOE,CA3,EGR2,GFI1,GJA1,IL1R1,MFNG,SCD
NKX2-1	transcription regulator		-1.452	0.00031	AGT,AREG,CA4,CEBPA,CLDN18,EDIL3,LEF1,MYBPH,PC,ROS1,SCD,WNT11
NCOA2	transcription regulator		-0.057	0.000321	ADORA1,ALAS2,CCL22,CCR7,CEBPA,EGR1,PCK1,PLIN1,PPARG,UCP3,VDR	CEBPA,CEBPB,CTNNB1,FOXO1,NCOA1,NCOA2,NCOR1,NFKB1,NFkB (complex),NR4A1,PPARA,PPARG,RELA,RXRA,STAT3,THRB,TNF,VDR
IRF4	transcription regulator		1.238	0.000325	ARG1,CASP10,ELL2,IL1R1,IL7R,LEF1,MS4A1,MYC,NFATC2,PRDM1,TCF7,TNFSF10	BCL6,CREBBP,FOXO1,IL10,IL4,IL6,IRF4,JUN,NFATC1,NFKB1,NFKBIA,NFkB (complex),PRDM1,RELA,SPI1,STAT1,STAT3,STAT6
SP3	transcription regulator		0.317	0.000329	ABCD2,CEBPA,COL7A1,DNM1,EGR1,HPSE,IL2RB,PTPN1,PYY,TGM1,TNFRSF4,TNFSF14,XYLT1	ESR1,Histone h3,MED1,RELA,SP1,SP3
IRX5	transcription regulator			0.000346	CCL22,TNFSF10,TNFSF14,TNFSF9
FLI1	transcription regulator		0.673	0.000347	CCN2,CSF3,EGR1,GP1BA,HBB,ITGA2B,TEK	FLI1,GATA1,SPI1,STAT5a/b
EOMES	transcription regulator		1.768	0.000364	ACTC1,COL6A3,CXCR5,EGFLAM,FAT3,GSC,IL2RB,PRDM1,TNFSF10
ILF3	transcription regulator		1.463	0.000366	ALDH1A2,CCL22,CXCL8,PLA2G7,PPARG,SCD,STAT4,STEAP4	Akt,CREBBP,FOXO1,ILF3,NFkB (complex),RELA,STAT3
ZBTB14	transcription regulator			0.000376	MYC,TNFSF14	Ap1,CREBBP,EGR1,HDAC1,SP1,TP53,ZBTB14
SMARCA2	transcription regulator		0	0.000415	ACTA1,BMPR1B,COL7A1,PCK1,PMEL,PPARG,VDR	CTNNB1,EP300,HDAC1,RB1,SMARCA2,SP1,TP53
PDX1	transcription regulator		0.954	0.000432	CAT,CDO1,ECH1,EGR1,EIF4EBP1,MYC,NNAT,PC,PDE4B,PMAIP1,PPP1R1A,ST18	EGR1,FOS,FOXO1,FOXO3,INS,PDX1,PPARA
STAT4	transcription regulator		1.136	0.000465	ACAP1,ALDOC,BCL3,GJA1,KCNK7,KDM6B,MAP3K8,MYC,PRDM1,RAMP1,RAMP2,TSPAN5,UNC13D	BCL6,CREBBP,IL12 (complex),IL4,JUN,NFKB1,NFKBIA,NFkB (complex),RELA,SPI1,STAT1,STAT4,STAT6
STAT1	transcription regulator		0.826	0.00047	AGT,ALAS2,APOE,ARG1,CCR7,CXCL8,DUOX2,EGR1,IL1R1,IL31RA,MYC,NFE2,PHACTR1,PMAIP1,PPARG,RNF213,TNFSF10,TP53BP2	CEBPA,CEBPB,CREBBP,CTNNB1,EP300,FOXO1,IFNG,IL6,JUN,NFKB1,NFKBIA,NFkB (complex),RELA,SMARCA4,STAT1,STAT3,TP53
ETS2	transcription regulator		0.6	0.000493	CSF3,HPGD,HPSE,ITGA2B,MYC,PLAAT3,TNFSF14
FOXO3	transcription regulator		-0.535	0.00052	CAT,CCN2,CXCL8,EGR1,EGR2,EIF4EBP1,ENPEP,IL1R1,LCP2,MXD1,MYC,PMAIP1,PPRC1,PRDM1,SELL,SLC7A1,TNFSF10	Ap1,CREBBP,EGR1,FOXO1,FOXO3,IL6,JUN,MLXIPL,NFATC1,NFKB1,NFKBIA,NFkB (complex),PPARG,PPARGC1A,RB1,RELA,SP1,STAT1,STAT3,reactive oxygen species
BCOR	transcription regulator			0.000531	ARID5B,MS4A1,MYC,PRDM1
TSC22D3	transcription regulator		0.075	0.00055	CEBPA,CXCL8,EDIL3,EGR2,EGR3,PPARG	BCL3,CEBPA,CEBPB,CSF2,FOXO1,HDAC1,Hdac,IL17A,MYC,NFKB1,NFkB (complex),P38 MAPK,RB1,RELA,SMARCA4,STAT1,STAT3,TNF,TSC22D3,YY1
CNBP	transcription regulator			0.00056	AK1,CA3,MYC
EBF1	transcription regulator		-1.254	0.000719	CCL22,EIF4EBP1,FBP2,LEF1,LIPE,PPARG,PRDM1,PTPN1,SCD,UCP3	CTNNB1,EBF1,EGR1,FOS,FOXO1,LEP,MLXIPL,NCOA1,NFATC1,PPARG,PPARGC1A,STAT3
ARNT2	transcription regulator		1.155	0.000736	ALAS2,APOE,BST1,CACNG1,CXCR5,EGR1,ELL2,MSC,NFATC2,NFE2,PKIB,PTPN22
ELL2	transcription regulator		1.342	0.000893	MYC,PON3,PRDM1,SLAMF7,TENT5C,TMEM154
CARM1	transcription regulator			0.000902	CSF3,EGR3,EPHX2,MYC,PCK1	CARM1,CEBPA,CEBPB,CREBBP,EP300,FOXO1,HDAC1,JUN,NCOA1,NCOR1,NFkB (complex),PPARA,PPARG,RELA,STAT3,THRB,TP53,VDR
IRF2BP1	transcription regulator			0.000902	ADAMTS1,CXCL8,EGR2,KDM6B,OSR2
CEBPB	transcription regulator		0.824	0.000925	AGT,ALDH1A1,ALDH1A2,ARG1,CDO1,CEBPA,CSF3,CXCL8,EDIL3,HBB,LCP2,MYC,NFATC2,NFKBIZ,PCK1,PPARG,PRDM1,RCAN1,SCD,SERPINB2,SLC10A1,SLC7A1,VCAN,VDR	Ap1,CEBPA,CEBPB,CTNNB1,EP300,FOS,FOXO1,HDAC1,JUN,MYC,NFKB1,NFkB (complex),PPARA,PPARG,RB1,RELA,RXRA,SP1,STAT3,TP53
NCOR2	transcription regulator		0.555	0.000978	CD69,CEBPA,CXCL8,MYC,OSM,PLIN1	CEBPB,CTNNB1,EP300,ESR1,ESR2,MYC,NCOA1,NCOA2,NCOR2,NFKB1,NFKBIA,NFkB (complex),NR3C1,PGR,PLA2G2A,PPARA,PPARG,RARA,RELA,RXRA,STAT3,THRB,TP53,estrogen receptor
YAP1	transcription regulator		0.886	0.00102	ADAMTS1,ALDH1A2,AREG,ARG1,BMPR1B,CAVIN2,CCL22,CCN2,CCR7,CSF3,CXCL8,EGR1,EGR2,MMP25,MYC,PMAIP1	Akt,CEBPA,CREBBP,CSF3,Creb,ERK1/2,EZH2,FOS,FOXO1,HDAC1,IL6,NFKB1,NFkB (complex),PGR,RARA,RELA,SP1,STAT1,STAT3,YAP1
SIM1	transcription regulator		1.155	0.00107	ALAS2,APOE,BST1,CACNG1,CXCR5,EGR1,ELL2,MSC,NFATC2,NFE2,PKIB,PTPN22
ZNF300	transcription regulator			0.00111	CXCL8,MYC	ERK1/2,FOS,NFKB1,PGR,SP1,STAT3,ZNF300
FOXC2	transcription regulator		0.285	0.00117	ADRB1,CEBPA,LEF1,LIPE,PLIN1,PPARG	CEBPA,CTNNB1,FOXC2,FOXO1,PPARA,PPARG,RXRA
MTA2	transcription regulator			0.00128	ACTC1,HBB,MYC,SLC4A1
FOSL1	transcription regulator		-1.431	0.00143	CSF3,CXCL8,EGR1,EGR2,HPGD,PRDM1,SERPINB2	Ap1,BCL6,CEBPB,CREBBP,ESR2,FOS,FOSL1,FOXO1,IL6,JUN,NFATC1,NFKB1,NFKBIA,NFkB (complex),PRDM1,RELA,STAT1,STAT3
HDAC5	transcription regulator			0.00143	ACTA1,CD27,EGR2,MYC,PPARG,PYGM,SCD	CTNNB1,EP300,ESR1,HDAC1,HDAC5,Histone h3,MED1,NR3C1,PPARA,PPARG,RB1,RELA,RXRA,SP1,SREBF1,THRB,TP53
ERF	transcription regulator			0.00149	COL7A1,CXCL8,MYC,TNFSF14
STAT5A	transcription regulator		-1.039	0.00161	APOE,CEBPA,CSF3,GYS2,IL2RB,IL7R,LEF1,MUC13,MYC,OSM,PPARG,PRDM1,SLC10A1,TNFRSF4	BCL6,CDKN2A,CEBPA,CREBBP,FOXO1,GATA3,IL2,IL6,JUN,MYC,NFATC1,NFKB1,NFKBIA,NFkB (complex),RELA,STAT1,STAT3,STAT5A,STAT6,TNF,TP53
KLF6	transcription regulator		1.145	0.00163	AGT,ARG1,CXCL8,MYC,PMAIP1,PPARG,PRDM1	Akt,CEBPA,CREBBP,CTNNB1,FOXO1,FOXO3,JUN,KLF6,NFKB1,NFKBIA,NFkB (complex),NR3C1,PI3K (complex),PPARG,RELA,SP1,STAT1,STAT3,TCF,TCF7L2,TP53
CBFB	transcription regulator		0.97	0.00174	CEBPA,IL2RB,ITGA2B,NFE2,PPARG,STAT4,TNFRSF4	CBFB,FOXP3,MTA2,NFkB (complex),RELA,RUNX1,SPI1
RUNX1	transcription regulator		1.531	0.00176	ALAS2,BLK,CEBPA,CSF2RB,EGFL7,IL7R,ITGA2B,LCP2,MYC,NFE2,PLEK,PMAIP1,SLC4A1	CBFB,CREBBP,EP300,FOXP3,GATA1,GATA3,IRF8,MTA2,RUNX1,SPI1
NFKBIA	transcription regulator		1.835	0.00183	BCL3,CAPZA2,CD69,CSF3,CXCL8,HAS1,HPSE,IL7R,KCNN4,MSC,MYC,NOCT,PTX3,RCAN1,RIPK1,SERPINB2,SYCP2,TNFSF10,TNFSF14	CDKN2A,CEBPA,CTNNB1,FOXO1,FOXO3,IKBKB,IL1B,Interferon alpha,JUN,NFKB1,NFKBIA,NFkB (complex),RELA,SMARCA4,SPI1,STAT1,TNF
NFATC3	transcription regulator			0.0019	CASP10,CD69,CXCR5,EGR2,EGR3,PPARG
SOX7	transcription regulator		0	0.0019	EGFL7,HSPG2,PPL,PRDM1,STC1,VCAN
KLF1	transcription regulator		0.175	0.00192	ALAS2,BCAM,HBB,ITGA2B,KCNN4
Esrra	transcription regulator		0.816	0.00194	AGT,ALDOC,ECH1,ENO3,PCK1,PGAM2,PPP1R1B,PYGM
IRF8	transcription regulator		1.576	0.00205	ARID5B,CCR7,CEBPA,EGR1,EGR2,MS4A1,MYC,PRDM1,TNFSF10	Ap1,CREBBP,EP300,ERK,FOS,FOSL1,FOXO1,FOXO3,FOXP3,GATA1,GATA3,IL27,IL6,IRF8,NFKB1,NFkB (complex),RAS,RELA,RUNX1,SP1,SPI1,STAT1,STAT3
TCF7	transcription regulator			0.00212	CEBPA,LAT,PPARG,PRDM1,TCF7	CEBPA,CEBPB,JUN,MYC,PPARG,STAT3,TCF7
ASCC1	transcription regulator			0.0022	CXCL8,TNFSF10	ASCC1,JUN,NFKB1,NFKBIA,NFkB (complex),RELA,STAT1
CBFA2T2	transcription regulator			0.0022	CHGA,GFI1
TAF4	transcription regulator		-1.942	0.00253	ABL2,AREG,CCN2,COL6A3,MXD1,TGM1,TGM3
CDKN2A	transcription regulator		0.652	0.00272	AK1,CCL22,CCN2,CCR7,CXCR5,EGR1,EGR2,IL1R2,LEF1,MS4A1,MYC,PLAGL1,PMAIP1,PTX3	Akt,CDKN2A,CREBBP,CTNNB1,ERK,FOS,FOSL1,FOXO1,FOXO3,JUN,Jnk,NFKB1,NFKBIA,NFkB (complex),NR3C1,RELA,STAT1,STAT3,YAP1
GTF2I	transcription regulator			0.00278	CAT,CD3D,MYC
SERTAD2	transcription regulator			0.00278	CAT,ECH1,LIPE
TFE3	transcription regulator		-0.152	0.00279	CIDEA,MS4A1,PNPLA2,PPARG,SCD	Akt,CREBBP,FOXO1,NFkB (complex),RELA,STAT3,TFE3
MECOM	transcription regulator			0.00291	CA3,CEBPA,ITGA2B,MAP3K14
NCOR1	transcription regulator		-0.555	0.00319	BCL3,CEBPA,NCOR2,PLIN1,PPARG,PRDM1,UCP3	CEBPA,CTNNB1,ESR1,FOXO1,Histone h3,MED1,NCOA1,NCOR1,NCOR2,NR3C1,PGR,POU2AF1,PPARA,PPARG,RARA,RELA,RXRA,SP1,SREBF1,THRB
TEAD3	transcription regulator		0.447	0.00331	ACTA1,ARID5B,CCN2,MYH4,NFKBIZ
MAML1	transcription regulator			0.00337	CXCL8,EGR1,IL7R	CREBBP,EGR1,EP300,FOXO1,MAML1,NFKB1,NFkB (complex),NOTCH1,NR3C1,RB1,RELA,SP1,STAT3,TCF3,TP53
SPIB	transcription regulator		0.557	0.00337	APOE,CAT,EGR1,EGR2,KDM6B,PRDM1,TENT5C
KIDINS220	transcription regulator			0.00362	CD69,EGR1
SSBP2	transcription regulator			0.00362	LMO2,MYC	GATA1,SPI1,SSBP2,STAT5a/b
ONECUT1	transcription regulator			0.00377	ABL2,ARHGAP32,CEBPA,DHRS4,EGR2,HTR2B,MGST3,PCK1,PMAIP1,PMEL,SCD,TCF7,TNFSF10	FOXA2,ONECUT1
PIAS1	transcription regulator		0.64	0.00385	CXCL8,DNM1,MYC,PRKCG,SCD,SNAP91	Akt,Ap1,CEBPA,CEBPB,CREBBP,CTNNB1,FOS,FOXO1,JUN,MAPK7,NFkB (complex),PIAS1,RELA,SP1,STAT3,TP53
LDB1	transcription regulator		0.277	0.00424	ABL2,CAT,CYFIP2,GJA1,GPR183,ITGB7,LEF1,MAP3K8,MDK,NFE2,SMOX,UBASH3A,VDR
KLF11	transcription regulator		0.478	0.00431	ADAMTS1,ADAMTS8,AGT,CAT,CCN2,MYC,PCK1,PPARG	CREBBP,EGR1,EP300,FOS,FOXO1,FOXO3,INS,Insulin,KLF11,NFkB (complex),NR0B2,NR3C1,PPARA,PPARG,RELA,STAT3
PITX2	transcription regulator		1.627	0.00431	CACNA1G,EGR1,HPGD,LEF1,MSC,MYC,TFAP2B,UCP3	Ap1,CEBPA,CTNNB1,EP300,HDAC1,NFkB (complex),PITX2,PPARG,RB1,Ras homolog,SP1,STAT3,TCF,TCF7L2,TP53,YAP1
HHEX	transcription regulator			0.0041	SLC10A1,TEK,TNFSF10,TNFSF14
LMO2	transcription regulator		0.277	0.00437	ABL2,CAT,CYFIP2,GJA1,GPR183,ITGB7,LEF1,MAP3K8,MDK,NFE2,SMOX,UBASH3A,VDR
KLF15	transcription regulator		-1.868	0.00457	CCN2,PPARG,SCD,TNFSF10,UCP3	AMPK,Akt,CEBPA,CEBPB,CREBBP,CTNNB1,FOXO1,KLF15,MLXIPL,NFkB (complex),PPARGC1A,RELA,STAT3,TP53
TBX5	transcription regulator		0.365	0.00464	ACTC1,CXCL8,GJA1,MYLPF,NFATC2,TCF7	CEBPA,CTNNB1,GATA4,MEF2C,PPARG,TBX5,TCF,TCF7L2,TP53
NFE2L2	transcription regulator		-1.536	0.0049	AGT,ALAS2,CA3,CAT,CCN2,CEBPA,CXCL8,IL1R2,MGST3,NOCT,PPARG,PSAT1,PTPN1,RAMP2,SERPIND1,SLC10A1,UGDH,VSNL1	CEBPA,IL13,IL1B,JUN,NFE2L2,NFKB1,NFkB (complex),RELA,STAT1,STAT3,STAT6,YAP1
ETV4	transcription regulator		0.927	0.00505	B4GALT5,CXCL8,HPGD,HPSE	Ap1,CREBBP,EGR1,ETV4,HDAC1,SP1,TP53
SREBF1	transcription regulator		-0.017	0.00509	ABCD2,ALDOC,CEBPA,CIDEA,IL1R2,MDK,MYL1,PCK1,PPARG,SCD,SEZ6L2,UCP3	CEBPA,CTNNB1,FOXO1,IRS2,NR1H3,NR3C1,PPARA,PPARD,PPARG,PPARGC1A,RXRA,SREBF1,SREBF2,STAT1,STAT3,TP53,YAP1,fatty acid
POU5F1	transcription regulator		1.011	0.00514	ALDOC,ATP6V0A4,CASP10,CD27,CIDEA,CITED1,CXCL8,GSC,IER5,MYC,PMAIP1,PPL,RCAN1,TGM1,TNFSF10,TP53BP2	AKT1,CEBPB,ESR1,FOXO1,GATA6,POU5F1,PPARGC1A,RELA,SOX2,TP53
ZBTB17	transcription regulator			0.00524	CRLF1,EGR1,IQGAP3,NOCT,OSMR,PMAIP1
IRF6	transcription regulator		0.398	0.00531	ARG1,CD69,CXCL8,PPARG,RCAN1	CEBPA,CEBPB,CREBBP,FOXO1,IL6,IRF6,JUN,MYC,NFKB1,NFKBIA,NFkB (complex),NR3C1,P38 MAPK,RELA,STAT3,TLR2
CCAR1	transcription regulator			0.00536	CEBPA,PPARG	CCAR1,CEBPA,CTNNB1,ESR1,FOXO1,HDAC1,NCOA1,NFkB (complex),NR3C1,PPARA,PPARG,RELA,RXRA
ELF4	transcription regulator		0.277	0.00558	CCR7,CXCL8,RCAN1,SELL
FOSB	transcription regulator		0.713	0.00558	CEBPA,HPGD,PPARG,SERPINB2	CEBPA,CEBPB,FOSB,HDAC1,JUN,NCOA1,NR3C1,NR3C2,PPARG,PPARGC1A,RELA,TP53,aldosterone
TFEC	transcription regulator			0.00559	ATP2A1,COL6A3,F13A1
SP110	transcription regulator		0.707	0.00638	BCL3,EGR3,IL1R1,MYC,NFATC2,PPARG,RIPK1,TCF7
SOX14	transcription regulator			0.00648	TNFSF10,TNFSF14,TNFSF9
POU2AF1	transcription regulator			0.0066	CD69,CXCR5,KCNN4,LEF1,MYC,PRDM1	Ap1,BCL6,CREBBP,GATA3,IL2,IL4,Igm,NFATC1,NFKBIA,NFkB (complex),POU2AF1,RELA,SPI1,STAT5A,STAT6
NOTCH1	transcription regulator		0.228	0.00662	CCN2,CEBPA,CHGA,CSF2RB,CXCL8,IL7R,ITGA2B,LEF1,MYC,PPARG,S100A1,TEK	Akt,CREBBP,ERK1/2,FOS,FOXO1,IL6,NFKB1,NFkB (complex),NOTCH1,NR3C1,PGR,RELA,SP1,STAT1,STAT3,TP53
HSF1	transcription regulator		1.698	0.00667	CCN2,COL6A2,CSF3,IL7R,NCOR2,NFATC2,PPARG,SCD,TMPRSS3,UCP3,VCAN	Ap1,CEBPA,CEBPB,CREBBP,FOS,FOXO1,HDAC1,HSF1,JUN,NFKB1,NFkB (complex),NR3C1,PPARG,RELA,SP1,STAT3,TNF,TP53
NFYA	transcription regulator		-1.109	0.00697	CAT,EGR1,PCK1,PMAIP1,SCD,VWF	ESR1,Histone h3,MED1,NFYA,RELA,SP1
MYC	transcription regulator		0.978	0.00706	ABCA7,ACTA1,ADAMTS1,ARG1,ASS1,CASP10,CD69,CEBPA,CIDEC,CITED1,COL5A1,COL6A3,CXCL8,CYFIP2,ECM1,EGR1,EGR2,EIF4EBP1,GJA1,GP1BA,IER5,LDHB,MGST3,MYBPH,MYC,MYLPF,NOCT,PCK1,PMAIP1,PPL,PRDM1,PSAT1,RCAN1,SCD,SEMA4A,TGM1,TNFSF10	CEBPA,CEBPB,CREB1,CREBBP,CTNNB1,Creb,EP300,ESR1,FOXO1,Histone h3,MED1,MYC,NFKB1,NFkB (complex),P38 MAPK,RELA,SP1,STAT3,TP53
FOXO4	transcription regulator		-0.87	0.00722	CAT,CCN2,ENPEP,IL1R1,LCP2,SCD,SELL	Akt,CREBBP,FOXO1,FOXO4,NFkB (complex),RELA,STAT3
GLI2	transcription regulator			0.00722	ATP2A1,CCL22,CSF3,IL1RL1,MYC,RCAN1,VDR	BCL6,GLI2,IL4,NFkB (complex),RELA,SPI1,STAT6
BCL6	transcription regulator		-0.693	0.00731	ARG1,BCL3,CCR7,CD69,CXCR5,EGR3,IL2RB,IL7R,LDHB,MYC,PRDM1	BCL3,BCL6,CREBBP,CSF2,FOXO1,GATA3,IL12 (complex),IL2,IL4,NFATC1,NFKB1,NFkB (complex),RELA,SPI1,STAT1,STAT3,STAT5A,STAT6,prostaglandin E2
ELK4	transcription regulator			0.00746	EGR1,EGR2,EGR3	ELK4,MRTFA,MRTFB,SRF
BCL3	transcription regulator		-0.844	0.00754	AGT,CD69,CXCL8,EGR1,EGR2	BCL3,CREBBP,ESR1,FOXO1,IL6,JUN,Mek,NFKB1,NFKBIA,NFkB (complex),NR3C1,RELA,SP1,SRF,STAT1,STAT3,STAT6,cytokine
KLF5	transcription regulator		-0.392	0.00777	ARG1,EGR2,MYC,NFKBIZ,PPARG,UCP3	CEBPA,CEBPB,CTNNB1,ERK,FOS,FOSL1,FOXO1,FOXO3,IL1B,JUN,KLF5,NFKB1,NFkB (complex),RELA,STAT3,TP53
GPS2	transcription regulator		-0.555	0.00805	ADIPOR2,ALAS2,CXCL8,MYC,XYLT1	Ap1,BCL6,CEBPA,CTNNB1,ESR1,FOS,FOSL1,FOXO1,GPS2,Igm,Mapk,NCOR2,NFKB1,NFKBIA,NFkB (complex),PGR,POU2AF1,PPARA,PPARG,RARA,RETN,RXRA,SP1,STAT3,THRB
MSC	transcription regulator		-0.447	0.00805	LGALS12,MYBPC2,PCED1B,SELL,ZAP70
ARRB1	transcription regulator			0.00805	CXCL8,EGR1,LEF1,MYC	ARRB1,Ap1,CREBBP,CTNNB1,EGFR,ELK4,ETS1,FOS,FOSL1,Jnk,MAPK3,Mapk,NFKB1,NFkB (complex),NR3C1,PGR,RELA,SP1,STAT3,YAP1,estrogen receptor
SREBF2	transcription regulator		-0.487	0.00819	ALDOC,AREG,CCN2,CXCL8,PPARG,SCD	Akt,CEBPA,CEBPB,CREBBP,CTNNB1,ERK,EZH2,FOS,FOSL1,FOXO1,FOXO3,JUN,MRTFB,NFkB (complex),PPARG,PPARGC1A,RELA,SREBF1,SREBF2,STAT3,TP53,YAP1
BHLHE40	transcription regulator		0	0.00865	CXCR5,ECM1,IL1R2,LEF1,SELL,TENT5A,TNFSF14	BHLHE40,CREBBP,GATA3,IL2,NFATC1,NFkB (complex),STAT5A
MSX2	transcription regulator			0.00877	EGR2,GJA1,LEF1,PPARG	CEBPA,CTNNB1,MSX2,PPARG,TCF,TCF7L2,TP53
BRCA1	transcription regulator		-0.975	0.00878	AK1,AREG,BACH1,EGR1,HBB,LAMA3,MYC,STC1,VCAN	BRCA1,CEBPA,CEBPB,CREBBP,CTNNB1,EP300,ERK1/2,FOS,FOXO1,Jnk,NCOA1,NCOR2,NFKB1,NFkB (complex),NR3C1,PGR,RELA,SP1,STAT3,TP53,YAP1,estrogen receptor
MYOCD	transcription regulator		-0.721	0.00956	ACTA1,ACTC1,GJA1,MYLPF,NFATC2,VCAN	MRTFA,MRTFB,MYOCD,SRF
ARID3B	transcription regulator			0.00975	CASP10,TNFSF10
ZNF711	transcription regulator			0.00975	CCL22,OSM
EZH2	transcription regulator		-0.514	0.00995	ABL2,ADRB1,BMPR1B,CEBPA,COL5A1,CSF3,CXCL8,EGR1,KMT2C,MYC,MYH4,PPARG,PRDM1,SFRP5,VDR	CEBPA,CEBPB,CREBBP,CTNNB1,Creb,DNMT1,EP300,ESR1,EZH2,HDAC1,Histone h3,MED1,NFKB1,NFKBIA,NFkB (complex),PPARG,PTGS2,RB1,RELA,SP1,STAT3,TP53
HOXA13	transcription regulator			0.0109	ALDH1A1,CXCL8,GJA1
MAFK	transcription regulator			0.0109	HBB,ITGA2B,PRDM1
SMAD7	transcription regulator			0.0109	AREG,BMPR1B,CCN2,COL6A3,EIF4EBP1,MYC,MYLPF,SCD
HR	transcription regulator		-0.415	0.011	GJA1,IL1R2,LEF1,VDR
MAZ	transcription regulator			0.0112	CCL22,MYC,PPARG,TNFSF10
SIRT1	transcription regulator			0.0112	ACAP1,AGT,AQP11,ARG1,CAT,FCMR,KIF5C,MYC,NMRK1,PC,PCK1,PYGM,RNF213,SCGN,SFRP5,TMPRSS4
HDAC3	transcription regulator		0.362	0.0115	ARG1,CXCL8,FITM1,MYC,PRDM1,SCD
SOX6	transcription regulator			0.0116	HSPG2,MYC,MYL1
DEK	transcription regulator			0.0122	CXCL8,LEF1
TAL1	transcription regulator			0.0124	CD69,HBB,IL31RA,MYC,NFKBIZ,SERPINB2,SLC4A11,SSH2,TCF7,TNFSF10
ID1	transcription regulator		-0.651	0.0129	ALDH1A1,CCN2,EGR1,MYC,SCD
TEAD1	transcription regulator		0.626	0.013	ACTA1,ARID5B,CCN2,MYH4,NFKBIZ
WT1	transcription regulator		0.063	0.013	AREG,CCL22,CCN2,EGR1,HSPG2,IL2RB,MYC,OSM,TNFSF10,TSPAN5,VDR
ATXN1	transcription regulator		1.205	0.0132	CIC,GFI1,PRKCG
MTA3	transcription regulator			0.0136	ACTC1,MYC,PRDM1
ZNF710	transcription regulator			0.0136	CCL22,CXCL8,TNFSF10
PAX7	transcription regulator			0.0136	ASS1,CRLF1,PLAGL1,PPARG,PTGR1
ZBTB7B	transcription regulator		-0.277	0.0138	DHRS4,ECH1,IL1R1,IL2RB,TNFRSF4
TP63	transcription regulator		-1	0.0138	ADAMTS1,AREG,ARG1,BCL3,CA4,CAVIN2,CCN2,CEBPA,COL5A1,CXCL8,ECM1,GFI1,MYC,PMAIP1,SERPINB2,TNFSF10,VDR
DLX5	transcription regulator		0.504	0.0148	CITED1,GSC,PLAGL1
DTX1	transcription regulator			0.0151	EGR1,NRIP3,TNFSF9
MEIS2	transcription regulator			0.0151	ALDH1A2,GSC,OSR2
NFKBIE	transcription regulator			0.0151	CSF3,CXCL8
WBP2	transcription regulator			0.0153	COL6A3,CSF3,CXCL8,EGR1,FCMR,LEF1,SYTL3
TWIST1	transcription regulator		0.378	0.0165	ADAMTS1,ALDH1A1,APOD,CXCL8,DNM1,KCNN4,MGST3,VCAN
SMARCB1	transcription regulator		0.707	0.0166	GFI1,GJA1,MYC,NUP210,PC,PCK1,PPARG,S100A1,SGCG
ELF2	transcription regulator		-0.893	0.0176	BLK,TEK
KLF7	transcription regulator			0.0184	HBB,TNFSF10
MED14	transcription regulator			0.0184	CIDEC,LAD1
Ncoa6	transcription regulator			0.0184	AREG,SCD
IFI16	transcription regulator			0.0184	AREG,CXCL8,IL2RB,IL7R,UCP3
ALYREF	transcription regulator		1.342	0.0188	APOE
CNOT9	transcription regulator			0.0194	MYC
ETV2	transcription regulator			0.0194	TEK
EVX2	transcription regulator			0.0194	CXCL8
FOXN2	transcription regulator			0.0194	HBB
PRDM2	transcription regulator			0.0194	MYC
Sin3b	transcription regulator			0.0194	MYC
WTIP	transcription regulator			0.0194	AREG
ZNF496	transcription regulator			0.0194	HBB
ZNF580	transcription regulator			0.0194	CXCL8
GRHL2	transcription regulator			0.0194	MYC,SEMA3B,TGM1
PLAGL1	transcription regulator			0.02	CCL22,OSM,PPARG
SOX4	transcription regulator		0.426	0.0202	ADAMTS4,BLK,ENPEP,GFI1,GPR183,NAV1,PLXNA3,SELL,SEMA3B
REL	transcription regulator		0.392	0.0204	BCL3,CXCL8,EGR2,MAP3K8,MYC,NFE2,PLAAT3,PMAIP1,TNFRSF4,TNFSF10
SOX9	transcription regulator		-0.128	0.0205	ADAMTS1,CCN2,PPARG,UCP3,VNN1,WNT11
NFKBIB	transcription regulator			0.0207	CXCL8,EGR1,TEK,TNFSF10
YBX1	transcription regulator		0.698	0.0213	DCLK3,HBB,MYC,OSM,PMAIP1,ZAP70
MEF2A	transcription regulator			0.0217	ACTA1,ACTC1,CD69,ENO3,MXD1
CCNT1	transcription regulator			0.0218	CXCL8,MYC
CEBPG	transcription regulator			0.0218	CXCL8,HBB
SOX11	transcription regulator		1.65	0.0218	ADAMTS4,EGR1,FCMR,IL1RL1,LEF1,MS4A1,PRDM1
Rhox5	transcription regulator			0.0219	CA3,PPARG,SCD
EHMT2	transcription regulator			0.022	MYC,PKIB,PMAIP1,PPL
HIF1A	transcription regulator		-0.412	0.0232	ADAMTS1,AGT,ALDOC,APOE,CAVIN2,CCL22,CCN2,CCR7,CD69,CXCL8,GJA1,ITGA2B,MYC,NFKBIZ,PMAIP1,PPARG,TNFSF10
NKX3-1	transcription regulator			0.0233	CA3,MYC,RAMP1,VNN1
USF1	transcription regulator			0.0239	AGT,CAT,CEBPA,MS4A1,PCK1
ERG	transcription regulator		0.29	0.0245	CXCL8,EGFL7,HPGD,LEF1,PLEK,PRDM1,PTPN22,VWF,WNT11
EN1	transcription regulator			0.0255	ALDH1A1,ALDOC
HOXA1	transcription regulator			0.0255	CXCL8,EGR2
RBBP7	transcription regulator			0.0255	MYC,SLC4A1
SOX5	transcription regulator			0.0255	HSPG2,LIPE
NFIL3	transcription regulator			0.0258	CXCL8,SCD,TNFSF10
SMAD4	transcription regulator		0.766	0.0258	AREG,CCL22,CCN2,COL7A1,EIF4EBP1,GJA1,ITGB7,LEF1,MYC,PTX3,SCD
GLIS2	transcription regulator			0.0279	CCL22,CCN2,OSM
IRF5	transcription regulator		1.964	0.0285	MYC,PMAIP1,PRDM1,RIPK1,TNFSF10
PAX5	transcription regulator			0.0291	BLK,HK3,PRDM1,TNFSF14
HDAC2	transcription regulator		0.556	0.0292	CAVIN2,CD27,CXCL8,EGR1,LAT,MYC,TNFSF10
ZNF143	transcription regulator			0.0293	CEBPA,OSM
HES1	transcription regulator		1.98	0.0307	CEBPA,CHGA,IL1RL1,PPARG
POU2F1	transcription regulator			0.0319	CDO1,CXCL8,CXCR5,HK3,MYH4,VWF
PRDM16	transcription regulator			0.0323	AGT,CIDEA,PPRC1
SS18	transcription regulator			0.0323	CACNA1G,CRLF1,TENT5C
BACH2	transcription regulator		-1.117	0.0324	LEF1,PRDM1,STAT4,TNFRSF4
ATF2	transcription regulator		-0.762	0.0349	CXCL8,EGR1,IL1RL1,PCK1,PPARG
SNAI1	transcription regulator		0.277	0.036	CCN2,CXCL8,HPGD,LEF1,PTX3,TMOD4,VDR
Foxp1	transcription regulator			0.0372	EGR2,LMO2,PCK1
PAX8	transcription regulator			0.0372	HBB,OPN1SW,TNFSF14
NDN	transcription regulator			0.0377	MYC,PPARG
POU3F2	transcription regulator			0.0377	ALDOC,CHGA
CARHSP1	transcription regulator			0.0385	PCK1
CREB5	transcription regulator			0.0385	PPARG
DBX1	transcription regulator			0.0385	TNFSF14
GCM2	transcription regulator			0.0385	OSM
HLTF	transcription regulator			0.0385	HBB
MIB2	transcription regulator			0.0385	CXCL8
ZNF410	transcription regulator			0.0385	SERPINB2
ZNF621	transcription regulator			0.0385	TNFSF9
ZSCAN1	transcription regulator			0.0385	ADAMTS4
PAX3	transcription regulator			0.0391	ASS1,DNM1,EGR2,HSPG2,IL7R,LIPE,TEK,VCAN
GLI3	transcription regulator		1.342	0.0392	ALDH1A2,CD69,EGR1,NFKBIZ,PCDH8
MBD2	transcription regulator			0.0394	APOE,ASS1,PLAAT3,SGK2
SNAI2	transcription regulator		1	0.0394	CCN2,EGR2,HPGD,VDR
MEOX2	transcription regulator			0.0397	CD69,CXCL8,PTX3
TFAP2B	transcription regulator			0.0397	CXCL8,OSM,TNFSF9
HAND2	transcription regulator		0	0.0413	ACTA1,ACTC1,GJA1,NFATC2
RUNX3	transcription regulator		-1.131	0.0415	CCN2,CCR7,CEBPA,CXCL8,MYC,VWF
HOXB4	transcription regulator			0.0422	CXCL8,MYC
Hmgb1	transcription regulator			0.0422	CHGA,CXCL8
IRX6	transcription regulator			0.0422	TNFSF14,TNFSF9
MXI1	transcription regulator			0.0422	MYC,SLC7A1
MYT1	transcription regulator			0.0422	PTGR1,ST18
CYLD	transcription regulator			0.0423	CXCL8,ICOS,IL7R
PML	transcription regulator		1.664	0.0426	APOE,CAT,DRC1,HBB,LIPE,SCD,UCP3
WWTR1	transcription regulator		-0.958	0.0432	CCN2,CXCL8,GJA1,LAMA3
NONO	transcription regulator		0.808	0.0442	HSH2D,PDE4B,PMAIP1,RNF213,SLAMF7,TNFSF10
FOXA1	transcription regulator			0.0449	ACTC1,CXCL8,MYC,PCK1,PPP1R14C,PYY,TCF7
SATB1	transcription regulator		-0.416	0.0449	CD69,HBB,IL1R2,IL7R,LAG3,RIPK1,SELL
MYRF	transcription regulator		-1	0.0452	CCN2,PRDM1,S100A1,TENT5A
NRF1	transcription regulator		0.277	0.0452	CXCL8,HBB,PPRC1,VSNL1
TFAP2A	transcription regulator			0.0455	APOE,CEBPA,COL7A1,CXCL8,PLAAT3,PPARG
DLX6	transcription regulator			0.0469	CITED1,PLAGL1
HOXB9	transcription regulator			0.0469	AREG,CXCL8
PHB2	transcription regulator			0.0469	AREG,GJA1
ZEB2	transcription regulator		-1	0.0472	CXCR5,IL7R,MYC,SELL
KLF3	transcription regulator		-1.066	0.0497	APOE,BCL3,CD69,GFI1,HBB,ITGB7,LMO2,OSM,SELL,STAT4,TEK,TNFSF10
TCF4	transcription regulator		1.897	0.163	HTR2B,KCNN4,LMO2,PIWIL1,PRDM1,SELL,SLAMF7,TENT5A,TENT5C,TNFSF10
NFAT5	transcription regulator		1.982	0.165	AREG,CSF3,LAMA3,TNFSF10,VWF
FOXH1	transcription regulator			0.0293	ALDH1A1,ALDH1A2
HOXA4	transcription regulator			0.0293	CCN2,MYC
ID4	transcription regulator			0.0293	CEBPA,PPARG
ETS	transcription regulator			0.000777	EGR1,HPGD,ITGA2B,VWF
IRF3	transcription regulator		1.948	0.112	B4GALT5,CD69,CXCL8,LAG3,PMAIP1,TNFRSF4,TNFSF10

## Sheet: Causal Netwrok Table 6 
Causal Networks
Master Regulator	Molecule Type	Predicted Activation State	Activation z-score	p-value of overlap	Target molecules in dataset
MEF2C	transcription regulator	Activated	2.649	4.66e-21	ABCD2,ABL2,ACAA1,ACTA1,ACTC1,ADGRF2,ADIPOR2,ADORA1,AGPAT1,AGT,AK1,ALAS2,AQP11,ARG1,ASS1,ATP2A1,B4GALT5,BACH1,BCAM,BLK,BST1,CASP10,CAVIN2,CD27,CD3D,CDO1,CEBPA,CHGA,CHST13,CHST2,CITED1,CLCF1,CLEC1B,COL5A1,CRLF1,CXCL8,DDIT4L,DMRT1,ECH1,ECM1,EGR2,EGR3,ELL2,ENO3,EPHX2,F13A1,FCMR,FITM1,GFI1,GFPT2,GJA1,GP1BA,GP1BB,GPD1,GPR84,HK3,HSPG2,IL1R2,IL2RB,IL7R,IL9R,ITGA2B,ITGB7,KCNK7,LAG3,LAMA3,LAT,LDHB,LEF1,LIP…
ISL1	transcription regulator	Activated	2.596	1.1e-20	ABCA7,ABCD2,ACAA1,ACTC1,ADAMTS1,ADGRF2,ADORA1,AGT,ALAS2,ALDH1A1,ALDH1A2,ALDOC,AQP11,AREG,ATP2A1,B4GALT5,BCAM,BCL3,BMPR1B,CA3,CA4,CACNA1G,CASP10,CAT,CAVIN2,CCN2,CD27,CDO1,CEBPA,CIDEC,CITED1,CLCF1,CLDN11,CLEC1B,COL5A1,COL6A3,COL7A1,CREBBP,CRLF1,CSF3,CXCL8,CXCR5,CYFIP2,DHH,DMRT1,EGR1,EGR2,EGR3,EIF4EBP1,ELL2,ENO3,ENPEP,EPHX2,F13A1,GFPT2,GJA1,GPD1,GPR84,GYS2,HAS1,HBB,HK3,HPSE,HSPG2,ICOS,IER5,IL1R2,IL1…
EHMT2	transcription regulator	Activated	2.556	7.57e-20	ACAA1,ACTA1,ACTC1,ALDH1A1,APOE,AREG,ASS1,CA4,CAT,CAVIN2,CIDEA,CIDEC,CITED1,CLEC1B,COL5A1,COL6A3,CREBBP,CSF3,CYP4B1,DNM1,EGR1,EGR2,ENPEP,EPHX2,FBP2,FCMR,GFI1,GJA1,GP1BA,GPD1,HAS1,HBB,HCAR1,HPGD,HSPG2,IL1R1,IL1RL1,IL2RB,ITGA2B,ITGB7,LAMA3,LCP2,LDHB,LIPE,MMD,MS4A1,MUC13,MXD1,MYL1,MYLPF,NFATC2,NFKBIZ,NNAT,OPRM1,PCK1,PDE4B,PEX11A,PIWIL1,PKIB,PLIN1,PLIN4,PLIN5,PPARG,PPL,PRDM1,PTGR1,PTPN1,PTX3,RBP4,RXRG…
ASXL1	transcription regulator	Activated	4.014	4.07e-18	ABCD2,ABL2,ACAA1,ACSM5,ACTC1,ADAM8,ADAMTS1,ADAMTS4,ADGRF2,ADRB1,AK1,ALDH1A1,ALDH1A2,ALDH9A1,APOD,APOE,ARG1,ARHGAP32,B4GALT5,BCAM,BCL3,BMX,CACNA1G,CAPZA2,CAT,CAVIN2,CCL22,CCN2,CCR7,CD27,CD3D,CD5,CDO1,CEBPA,CHGA,CIDEA,CIDEC,CLCF1,CLEC1B,COL6A3,CREBBP,CRLF1,CSF3,CXCL8,CXCR5,CYFIP2,CYP4B1,DDIT4L,DNM1,DUOX2,ECH1,ECM1,EDIL3,EGR3,ELL2,ENO3,ENPEP,EPHX2,FITM1,GFI1,GFPT2,GP1BA,GPD1,GPR84,GSC,HAS1,HCAR1,HPS…
BCL11B	transcription regulator	Activated	4.997	5.18e-18	ABCD2,ACAA1,ACAP1,ACSM5,ACTA1,ACTC1,ADAM8,ADAMTS4,ADORA1,AGT,AK1,ALAS2,ALDH1A2,ALDH9A1,APOD,APOE,AREG,ARHGAP32,ASS1,ATP2A1,BCL3,BMX,CAPZA2,CASP10,CAVIN2,CCL22,CCN2,CCR7,CD27,CD3D,CD6,CD69,CHGA,CIDEA,CIDEC,CLCF1,CLEC14A,COL6A3,CRLF1,CXCL8,CXCR5,CYFIP2,CYP4B1,DDIT4L,DNM1,DUOX2,ECH1,ECM1,EDIL3,EGR1,EGR2,EIF4EBP1,ELL2,ENHO,ENO3,EPHX2,F13A1,FERMT3,GFPT2,GP1BA,GPD1,GPR183,GPR84,GRAP2,GSC,GYS2,HCAR1,HPS…
ANKRD42	transcription regulator	Activated	4.932	5.24e-18	ABCD2,ACAA1,ACAP1,ACSM5,ACTA1,ACTC1,ADAM8,ADAMTS4,ADORA1,AGT,AK1,ALAS2,ALDH1A2,ALDH9A1,APOD,APOE,ARHGAP32,ASS1,ATP2A1,BCL3,BMX,CAPZA2,CASP10,CAVIN2,CCL22,CCN2,CCR7,CD27,CD3D,CD6,CD69,CHGA,CIDEA,CIDEC,CLCF1,CLEC14A,COL6A3,CRLF1,CSF3,CXCL8,CXCR5,CYFIP2,CYP4B1,DDIT4L,DNM1,DUOX2,ECH1,ECM1,EDIL3,EGR1,EGR2,EIF4EBP1,ELL2,ENHO,ENO3,EPHX2,F13A1,FERMT3,GFPT2,GP1BA,GPD1,GPR183,GPR84,GRAP2,GSC,GYS2,HCAR1,HPS…
YBX1	transcription regulator	Activated	4.833	5.43e-18	ABCD2,ACAA1,ACAP1,ACSM5,ACTA1,ACTC1,ADAM8,ADAMTS4,ADORA1,AGT,AK1,ALAS2,ALDH1A2,ALDH9A1,APOD,APOE,ARHGAP32,ASS1,ATP2A1,BCL3,BMX,CAPZA2,CASP10,CAVIN2,CCL22,CCN2,CCR7,CD27,CD3D,CD6,CD69,CHGA,CIDEA,CIDEC,CLCF1,CLEC14A,COL6A3,CRLF1,CXCL8,CXCR5,CYFIP2,CYP4B1,DDIT4L,DNM1,DUOX2,ECH1,ECM1,EDIL3,EGR1,EGR2,EIF4EBP1,ELL2,ENHO,ENO3,EPHX2,F13A1,FERMT3,GFPT2,GP1BA,GPD1,GPR183,GPR84,GRAP2,GSC,GYS2,HBB,HCAR1,HPSE…
GATA4	transcription regulator	Activated	2.558	2.4e-16	ACTA1,ACTC1,ADAMTS4,ADORA1,AGT,ALAS2,APOE,ASS1,ATP2A1,BCL3,BLK,CASP10,CAT,CCL22,CCR7,CD69,CEBPA,CLCF1,CLEC14A,CSF2RB,CXCL8,CXCR5,DMRT1,EIF4EBP1,ELL2,F13A1,FERMT3,GFI1,GFPT2,GJA1,GP1BA,GPR183,HAS1,HSPG2,ICOS,IL1R1,IL1R2,IL1RL1,IL7R,ITGA2B,KDM6B,LMO2,MAP3K8,MS4A1,MYC,MYL1,MYLPF,MYOT,MYOZ1,NFATC2,NFE2,NFKBIZ,NOCT,OPRM1,OSM,OSMR,PDE4B,PLAGL1,PLEK,PLIN4,PMAIP1,PPARG,PPL,PRDM1,PTGR1,PTX3,PYY,RAMP1,RCAN…
CCND1	transcription regulator	Activated	2.6	5.55e-16	ABCD2,ACAA1,ACTC1,ADGRF2,AGT,AKNA,ALAS2,APOE,AREG,ARG1,B4GALT5,BCAM,CAT,CCL22,CCR7,CD27,CD5,CD6,CDO1,CIDEC,CLDN11,COL5A1,COL6A2,COL7A1,CYP4B1,DHH,EGR3,FAM102A,GJA1,GP1BA,GP1BB,GPD1,HAS1,HBB,HCAR1,HCFC1,HSPG2,ICOS,IL2RB,IL7R,IL9R,ITGA2B,LAMA3,LAT,LEF1,LIPE,LMO2,LRATD1,MAP3K14,MMD,MS4A1,MUC13,MXD1,MYBPC1,MYC,MYH4,MYH8,MYL1,MYLPF,MYOT,NCOR2,NFATC2,PC,PCDH8,PEX11A,PGAM2,PIWIL1,PKIB,PLAGL1,PLIN1,PLIN4…
MYB	transcription regulator	Activated	3.771	1.56e-15	ACAP1,AGT,ALAS2,APOE,AREG,ARG1,B4GALT5,BCAM,BCL3,CAPZA2,CAVIN2,CCL22,CCN2,CCR7,CD69,CIDEA,CLCF1,CLEC1B,CSF3,CXCL8,EGR1,EGR2,ELL2,FCMR,GFI1,GFPT2,GP1BA,HPSE,HSPG2,ICOS,IL1R1,IL1RL1,IL2RB,IL7R,ITGA2B,KCNN4,KDM6B,LAMA3,LCP2,LEF1,LMO2,MAP3K8,MMD,MSC,MYC,NFE2,NFKBIZ,NOCT,OPRM1,PCK1,PDE4B,PIWIL1,PLEK,PPP1R1B,PRDM1,PTPN22,PTX3,RCAN1,SELL,SERPINB2,SLC4A1,SLC7A1,ST18,STEAP4,SYCP2,TENT5A,TNFSF14,TUBB1,VCAN…
LRRFIP1	transcription regulator	Activated	4.543	2.15e-13	ACAA1,ACTC1,AGT,ALDH1A1,ALDH1A2,APOE,AREG,BCL3,CA3,CACNA1G,CCL22,CCN2,CCR7,CD69,CEBPA,CLCF1,CSF3,CXCL8,EGR1,EGR2,ELL2,GFPT2,GJA1,GSC,HAS1,ICOS,IL7R,ITGA2B,KDM6B,LEF1,LIPE,MAP3K8,MS4A1,MYC,NFKBIZ,OPRM1,PCK1,PDE4B,PIWIL1,PKD1,PLIN1,PMAIP1,PPARG,PRDM1,PTX3,SELL,SERPINB2,SLC7A1,ST18,STAT4,TCF7,TENT5A,TNFSF10,VCAN,VSNL1,WNT11
ESRRA	transcription regulator	Activated	2.433	9.46e-14	ACAA1,ACTC1,ADAM8,ADAMTS1,AGT,AK1,ALDH1A1,ALDH1A2,ALDOC,APOD,CA3,CACNA1G,CAT,CCL22,CCN2,CCR7,CEBPA,CLCF1,COL6A2,COL6A3,CSF3,CXCL8,EGFL7,EGR3,ENPEP,GJA1,GSC,IL1R1,IL1R2,IL2RB,LDHB,LEF1,LIPE,MYC,MYH8,NFKBIZ,OSMR,PDE4B,PKD1,PLA2G7,PLIN1,PLIN5,PLXDC1,PMAIP1,PNPLA2,PPARG,PPP1R1B,PRDM1,PTX3,RBP4,SELL,SEMA3G,STC1,STEAP4,TCF7,TGM1,TNFSF10,UCP3,VCAN,WNT11,ZAP70
NOTCH4	transcription regulator	Activated	3.781	7.39e-14	ABCD2,ACTC1,AGT,ALAS2,BCL3,CCL22,CCN2,CCR7,CD27,CD69,CDO1,CEBPA,CIDEA,CLCF1,CSF3,CXCL8,EGR1,ELL2,GFPT2,GPD1,GYS2,ICOS,IL2RB,IL7R,KDM6B,LAMA3,LDHB,LMO2,MAP3K8,MYL1,NFKBIZ,OPRM1,OSM,PMAIP1,PPARG,PRDM1,PTX3,SCD,SERPINB2,SLC10A1,SLC7A1,ST18,STAT4,TCAP,TEK,TENT5A,TNFRSF4,TNFSF10,VNN1,VSNL1,VWF
GATA1	transcription regulator	Activated	2.782	4.1e-14	ACAP1,ADGRF2,AGT,ALAS2,ALDH1A1,AREG,BCL3,CAT,CAVIN2,CCL22,CCN2,CD69,CLEC1B,CSF3,CXCL8,DUOX2,FCMR,GFI1,GJA1,GP1BA,GPR84,HK3,ICOS,IL1R1,IL1R2,IL1RL1,IL31RA,IL7R,IL9R,ITGA2B,LCP2,LDHB,LMO2,MMD,MS4A1,MYC,NFATC2,NFE2,NFKBIZ,OPRM1,PCK1,PDE4B,PHACTR1,PLAGL1,PLEK,PMAIP1,PPARG,PTPN22,RNF213,SBNO2,SLC4A1,ST18,STAT4,TP53BP2,TUBB1,VDR,VWF
ASXL1	transcription regulator	Activated	3.656	2.25e-12	ACAA1,ALDH1A2,APOE,ARG1,CAT,CAVIN2,CCL22,CCN2,CCR7,CEBPA,CIDEA,CIDEC,CSF3,CXCL8,CYP4B1,GPD1,HCAR1,LIPE,MUC13,PC,PCK1,PEX11A,PLIN1,PLIN4,PLIN5,PPARG,PRDM1,RBP4,SCD,TNFSF10,UCP3,VDR,VNN1
TBX5	transcription regulator	Activated	3.063	2.8e-12	ACTA1,ACTC1,ADORA1,AGT,APOE,ASS1,ATP2A1,BCL3,BLK,CCL22,CCN2,CCR7,CD69,CLCF1,CXCL8,DMRT1,EGR1,EGR2,ELL2,GFPT2,GJA1,ICOS,IL7R,KDM6B,MAP3K8,MYC,MYL1,MYLPF,MYOT,MYOZ1,NFATC2,NFKBIZ,OPRM1,PLAGL1,PLIN4,PMAIP1,PPARG,PPL,PTX3,PYY,SERPINB2,SLC7A1,ST18,STAT4,TENT5A,TNFSF10,VSNL1
NRIP1	transcription regulator	Activated	3.13	6.8e-11	ADAMTS1,AGT,AK1,APOD,AREG,ARG1,B4GALT5,BCAM,CAT,CCN2,CIDEA,COL6A2,COL6A3,CSF3,CXCL8,CYP4B1,EGR1,EGR2,GYS2,HSPG2,IL1R1,IL2RB,IL7R,LAMA3,LDHB,LEF1,NFKBIZ,OSMR,PC,PLA2G7,PLIN1,PLIN5,PNPLA2,PPARG,PPP1R1B,PTX3,RBP4,SCD,SEMA3G,SLC10A1,STC1,STEAP4,TNFSF14,UCP3,VCAN
TRIM32	transcription regulator	Activated	4.218	4.61e-10	ACTA1,ACTC1,ADORA1,AGT,APOE,ARG1,BCL3,CCL22,CCN2,CCR7,CD69,CEBPA,CLCF1,CSF3,CXCR5,EGR1,ELL2,GFPT2,GJA1,ICOS,IL7R,KDM6B,LEF1,MAP3K8,NFKBIZ,OPRM1,PMAIP1,PPARG,PRDM1,PTX3,SELP,SERPINB2,SLC7A1,ST18,STAT4,TENT5A,TNFSF10,VSNL1
BCL11B	transcription regulator	Activated	2.121	4.54e-05	ADORA1,AREG,CXCL8,IL7R,LEF1,MAP3K8,OPRM1,PPP1R1B
ASXL1	transcription regulator	Activated	2	0.00291	LIPE,PLIN1,PPARG,SCD
HDAC4	transcription regulator	Activated	2.646	0.000142	ACTA1,EGR2,MYBPC2,MYLK2,MYOT,MYOZ1,SGCG
HDAC5	transcription regulator	Inhibited	-2.574	8.99e-25	ABCD2,ACAA1,ACAP1,ACTA1,ACTC1,ADGRF2,ADORA1,AGT,AK1,ALAS2,ALDH1A1,ALDH1A2,APOE,ARG1,ASS1,ATP2A1,BLK,CASQ1,CAT,CCN2,CD27,CD3D,CD6,CDO1,CEBPA,CHGA,CHST13,CHST2,CIDEA,CIDEC,CITED1,CLCF1,CLEC1B,COL5A1,COL6A2,COL7A1,CSF2RB,CYFIP2,CYP4B1,DDIT4L,DMRT1,DUOX2,ECH1,EGR2,EGR3,EIF4EBP1,ELL2,ENO3,EPHX2,F13A1,FCMR,FITM1,FMO3,GFPT2,GJA1,GP1BA,GP1BB,GPD1,GSC,HCAR1,HK3,HPGD,IL1R2,IL1RL1,IL31RA,IL9R,ITGA2B,KDM6B,L…
SREBF1	transcription regulator	Inhibited	-3.843	9e-19	ABCD2,ABL2,ACAA1,ACSM5,ACTC1,ADAM8,ADAMTS1,ADAMTS4,ADGRF2,ADRB1,AK1,ALDH1A1,ALDH1A2,ALDH9A1,ALDOC,APOD,APOE,ARG1,ARHGAP32,B4GALT5,BCAM,BCL3,BMX,CACNA1G,CAPZA2,CAT,CAVIN2,CCL22,CCN2,CCR7,CD27,CD3D,CD5,CDO1,CEBPA,CHGA,CIDEA,CIDEC,CLCF1,CLEC1B,COL6A3,CREBBP,CRLF1,CSF3,CXCR5,CYFIP2,CYP4B1,DDIT4L,DNM1,DUOX2,ECH1,ECM1,EDIL3,EGR3,ELL2,ENO3,ENPEP,EPHX2,FBP2,FITM1,FMO3,GFI1,GFPT2,GP1BA,GPD1,GPR84,GSC,HAS1…
MED24	transcription regulator	Inhibited	-2.776	2.55e-18	ABCD2,ABL2,ACAA1,ACSM5,ACTA1,ACTC1,ADAM8,ADAMTS4,ADGRF2,ADIPOR2,ADRB1,AGT,AK1,ALDH1A2,ALDH9A1,APOD,APOE,ARG1,ARHGAP32,ATP2A1,BCL3,BMX,CACNA1G,CAPZA2,CAT,CAVIN2,CCL22,CCN2,CCR7,CD27,CD3D,CD5,CEBPA,CHGA,CIDEA,CIDEC,CLDN11,CLEC1B,CREBBP,CRLF1,CSF3,CXCL8,CXCR5,CYFIP2,CYP4B1,DDIT4L,DHH,DNM1,DUOX2,ECH1,ECM1,EDIL3,EGR1,EGR3,ELL2,EPHX2,FBP2,FITM1,GFI1,GFPT2,GP1BA,GPR84,GSC,GYS2,HAS1,HBB,HCAR1,HPSE,IER5,I…
Ncoa6	transcription regulator	Inhibited	-4.014	3.05e-18	ABCD2,ABL2,ACAA1,ACSM5,ACTC1,ADAM8,ADAMTS1,ADAMTS4,ADGRF2,ADRB1,AK1,ALDH1A1,ALDH1A2,ALDH9A1,APOD,APOE,AREG,ARG1,ARHGAP32,B4GALT5,BCAM,BCL3,BMX,CACNA1G,CAPZA2,CAT,CAVIN2,CCL22,CCN2,CCR7,CD27,CD3D,CD5,CDO1,CEBPA,CHGA,CIDEA,CIDEC,CLCF1,CLEC1B,COL6A3,CREBBP,CRLF1,CSF3,CXCL8,CXCR5,CYFIP2,CYP4B1,DDIT4L,DNM1,DUOX2,ECH1,ECM1,EDIL3,EGR3,ELL2,ENO3,ENPEP,EPHX2,FITM1,GFI1,GFPT2,GP1BA,GPD1,GPR84,GSC,HAS1,HCAR…
ZBTB32	transcription regulator	Inhibited	-4.932	5.63e-18	ABCD2,ACAA1,ACAP1,ACSM5,ACTA1,ACTC1,ADAM8,ADAMTS4,ADORA1,AGT,AK1,ALAS2,ALDH1A2,ALDH9A1,APOD,APOE,ARHGAP32,ASS1,ATP2A1,BCL3,BMX,CAPZA2,CASP10,CAVIN2,CCL22,CCN2,CCR7,CD27,CD3D,CD6,CD69,CHGA,CIDEA,CIDEC,CLCF1,CLEC14A,COL6A3,CRLF1,CSF2RB,CXCL8,CXCR5,CYFIP2,CYP4B1,DDIT4L,DNM1,DUOX2,ECH1,ECM1,EDIL3,EGR1,EGR2,EIF4EBP1,ELL2,ENHO,ENO3,EPHX2,F13A1,FERMT3,GFPT2,GP1BA,GPD1,GPR183,GPR84,GRAP2,GSC,GYS2,HCAR1,H…
NKX2-1	transcription regulator	Inhibited	-2.586	5.48e-17	ACAA1,ACTA1,ACTC1,ADAM8,ADGRF2,AGT,ALAS2,ALDH1A2,APOE,AREG,ARHGAP32,ASS1,ATP2A1,BACH1,CA3,CACNA1G,CAT,CAVIN2,CD3D,CD6,CEBPA,CHGA,CIDEA,CLDN18,COL5A1,COL6A2,COL6A3,COL7A1,CSF2RB,CXCR5,CYFIP2,DHH,EGR3,ELL2,ENO3,EPHX2,FCMR,GPD1,GSC,HAS1,HSPG2,ICOS,IL1R2,IL1RL1,IL2RB,IL7R,IL9R,ITGA2B,LAD1,LAG3,LAMA3,LCP2,LDHB,LEF1,LGALS12,LIPE,MDK,MMD,MMP25,MS4A1,MXD1,MYBPH,MYC,MYH4,MYH8,MYL1,MYLPF,NAV1,NCOR2,NFATC2,…
NEUROG2	transcription regulator	Inhibited	-2.01	1.27e-17	ACSM5,ACTA1,ACTC1,ADGRF2,ADORA1,ADRB1,AGT,AK1,ALDH1A1,ALDH1A2,ALDH9A1,APOD,AREG,ARG1,ASS1,ATP2A1,B4GALT5,BACH1,BCAM,BCL3,BMPR1B,BMX,CA3,CACNA1G,CAVIN2,CCL22,CCN2,CCR7,CIDEC,CITED1,CLCF1,CLDN6,CLEC1B,COL5A1,CRLF1,CSF3,CXCR5,CYFIP2,CYP4B1,DDIT4L,DHH,DNM1,ECH1,ECM1,EDIL3,EGR1,EGR2,EGR3,EIF4EBP1,ELL2,EPHX2,FCMR,GFI1,GFPT2,GP1BA,GSC,HAS1,HBB,HCAR1,HPSE,IER5,IL1R1,IL2RB,IL31RA,IL9R,ITGB7,KDM6B,LAMA3,LC…
DLX2	transcription regulator	Inhibited	-4.523	4.36e-16	ADAM8,ADORA1,AGPAT1,ALDH1A2,ALDOC,APOE,AQP11,AREG,ARG1,ARHGAP32,ASS1,BACH1,BCL3,BST1,CASP10,CD3D,CD69,CEBPA,CITED1,CLCF1,CRLF1,CSF2RB,CSF3,CXCL8,DUOX1,DUOX2,EGR1,EGR2,EGR3,EIF4EBP1,ELL2,ENHO,FCMR,FFAR4,GFI1,GFPT2,GJA1,GPR84,HPGD,HSH2D,HSPG2,IL1R2,IL1RL1,IL2RB,IL31RA,ITGB7,KDM6B,LAG3,LCP2,LEF1,MAP3K8,MMD,MMP25,MS4A1,MXD1,MYC,NAV1,NFATC2,NFKBIZ,NOCT,OPRM1,OSM,PCK1,PHACTR1,PKIB,PLA2G7,PLAAT3,PLEK,PM…
NCOA6	transcription regulator	Inhibited	-2.213	7e-16	ABCD2,ACTC1,ADAMTS1,ADAMTS4,ADIPOR2,ADORA1,ADRB1,AGPAT1,AGT,AK1,ALDOC,APOD,APOE,AQP11,AREG,ARHGAP32,ASS1,ATP2A1,CA3,CACNA1G,CASP10,CAVIN2,CD27,CD3D,CD5,CD69,CDO1,CEBPA,CHGA,CIDEA,CLDN11,COL5A1,COL6A2,COL6A3,CREBBP,CRLF1,CSF2RB,CXCL8,CYFIP2,DNAH11,EGR1,EIF4EBP1,ELL2,ENHO,ENO3,EPHX2,F13A1,FBP2,FCMR,FMO3,GFI1,GJA1,GP1BA,GRAP2,GYS2,HAS1,HBB,HCAR1,HK3,ICOS,IGSF10,IL1R2,IL1RL1,IL9R,ITGA2B,KCNN4,KDM6B,L…
FOXJ1	transcription regulator	Inhibited	-4.445	6.61e-16	ADAM8,ADORA1,AGPAT1,ALDH1A2,ALDOC,APOE,AQP11,AREG,ARG1,ARHGAP32,ASS1,BACH1,BCL3,BST1,CASP10,CD3D,CD69,CEBPA,CITED1,CLCF1,CRLF1,CSF2RB,CSF3,CXCL8,DUOX1,DUOX2,EGR1,EGR2,EGR3,EIF4EBP1,ELL2,ENHO,FCMR,FFAR4,GFI1,GFPT2,GJA1,GPR84,HPGD,HSH2D,HSPG2,IL1R2,IL1RL1,IL2RB,IL31RA,ITGB7,KDM6B,LAG3,LCP2,LEF1,MAP3K8,MMD,MMP25,MS4A1,MXD1,NAV1,NFATC2,NFKBIZ,NOCT,OPRM1,OSM,PCK1,PHACTR1,PKIB,PLA2G7,PLAAT3,PLEK,PMAIP1…
FOXD1	transcription regulator	Inhibited	-4.445	5.51e-16	ADAM8,ADORA1,AGPAT1,ALDH1A2,ALDOC,APOE,AQP11,AREG,ARG1,ARHGAP32,ASS1,BACH1,BCL3,BST1,CASP10,CD3D,CD69,CEBPA,CITED1,CLCF1,CRLF1,CSF2RB,CSF3,CXCL8,DUOX1,DUOX2,EGR1,EGR2,EGR3,ELL2,ENHO,FCMR,FFAR4,GFI1,GFPT2,GJA1,GPR84,HPGD,HSH2D,HSPG2,IL1R2,IL1RL1,IL2RB,IL31RA,ITGB7,KDM6B,LAG3,LCP2,LEF1,MAP3K8,MMD,MMP25,MS4A1,MXD1,MYC,NAV1,NFATC2,NFKBIZ,NOCT,OPRM1,OSM,PCK1,PHACTR1,PKIB,PLA2G7,PLAAT3,PLEK,PMAIP1,PMEL…
ARHGAP35	transcription regulator	Inhibited	-2.681	1.75e-15	ACAA1,ACSM5,ACTA1,ACTC1,ADGRF2,ADORA1,ADRB1,AGT,AK1,ALAS2,ALDH1A1,ALDH9A1,APOD,ASS1,ATP2A1,B4GALT5,BACH1,BCAM,BCL3,BMX,CCN2,CIDEC,CLCF1,CLDN6,CLEC1B,COL5A1,CRLF1,CSF2RB,CXCL8,CXCR5,CYFIP2,CYP4B1,DDIT4L,DHH,DNM1,DUOX2,ECH1,ECM1,EDIL3,EGR3,EIF4EBP1,ELL2,FCMR,GFI1,GFPT2,GP1BA,HBB,HCAR1,IER5,IL1R1,IL1RL1,IL2RB,IL31RA,IL9R,ITGB7,KDM6B,LAMA3,LCP2,LDHB,LIPE,MAP3K8,MMD,MUC13,MXD1,MYBPH,MYH4,MYLPF,NFATC2,…
MED1	transcription regulator	Inhibited	-2.941	1.92e-14	ACAA1,ADRB1,ALDH1A2,APOE,ARG1,ATP2A1,CAT,CAVIN2,CCL22,CCN2,CCR7,CD69,CEBPA,CIDEA,CIDEC,COL5A1,COL6A2,COL6A3,CSF3,CYP4B1,EGR1,GPD1,HCAR1,IL1R2,IL1RL1,IL2RB,LAD1,LIPE,MUC13,MXD1,MYC,PC,PCK1,PDE4B,PEX11A,PLIN1,PLIN4,PLIN5,PNPLA2,PPARG,PPP1R14C,PRDM1,PTGR1,RBP4,SCD,SEMA3B,STC1,TNFSF10,UCP3,VDR,VNN1
Ncoa6	transcription regulator	Inhibited	-3.656	6.69e-13	ACAA1,ALDH1A2,APOE,AREG,ARG1,CAT,CAVIN2,CCL22,CCN2,CCR7,CEBPA,CIDEA,CIDEC,CSF3,CXCL8,CYP4B1,GPD1,HCAR1,LIPE,MUC13,PC,PCK1,PEX11A,PLIN1,PLIN4,PLIN5,PRDM1,RBP4,SCD,TNFSF10,UCP3,VDR,VNN1
ZNF423	transcription regulator	Inhibited	-3.773	7.82e-13	ACAA1,ALDH1A2,APOE,ARG1,CAT,CAVIN2,CCL22,CCN2,CCR7,CEBPA,CIDEA,CIDEC,CSF3,CXCL8,CYP4B1,GPD1,HCAR1,LIPE,MUC13,MYC,PC,PCK1,PEX11A,PLIN1,PLIN4,PLIN5,PPARG,PRDM1,RBP4,SCD,TNFSF10,UCP3,VDR,VNN1
CITED2	transcription regulator	Inhibited	-5.078	4.86e-14	ACAA1,AGT,ALAS2,ALDH1A2,APOE,ARG1,BCL3,CAT,CAVIN2,CCL22,CCN2,CCR7,CD69,CIDEA,CIDEC,CLCF1,CSF3,CXCL8,CYP4B1,EGR1,EGR3,ELL2,GFPT2,GPD1,HCAR1,ICOS,IL7R,KDM6B,LIPE,MAP3K8,MUC13,MYC,NFKBIZ,OPRM1,PC,PCK1,PEX11A,PLIN1,PLIN4,PLIN5,PMAIP1,PPARG,PTX3,RBP4,SCD,SEMA3B,SERPINB2,SLC7A1,ST18,STAT4,TEK,TENT5A,UCP3,VDR,VNN1,VSNL1
CBFA2T3	transcription regulator	Inhibited	-2.626	3.01e-14	ACAP1,ADGRF2,AGT,ALAS2,ALDH1A1,AREG,BCL3,CAT,CAVIN2,CCL22,CCN2,CD69,CLEC1B,CSF3,CXCL8,DUOX2,FCMR,GFI1,GJA1,GP1BA,GPR84,HK3,ICOS,IL1R1,IL1R2,IL1RL1,IL31RA,IL7R,IL9R,ITGA2B,LCP2,LDHB,LMO2,MMD,MS4A1,MYC,NFATC2,NFE2,NFKBIZ,OPRM1,PCK1,PDE4B,PHACTR1,PLAGL1,PLEK,PMAIP1,PPARG,PTPN22,RCAN1,RNF213,SBNO2,SLC4A1,ST18,STAT4,TP53BP2,TUBB1,VDR,VWF
TCF12	transcription regulator	Inhibited	-2	8.8e-12	ACTA1,ACTC1,AGT,AREG,ASS1,ATP2A1,CCN2,CD3D,CD5,CDO1,CHGA,CXCL8,EIF4EBP1,ENO3,GFI1,GJA1,ICOS,IL1RL1,IL2RB,IL7R,IL9R,ITGB7,KCNN4,LEF1,LMO2,MYBPH,MYL1,MYLPF,PPARG,PRDM1,SELL,SEMA4A,SLAMF7,TENT5C,TNNC2,UCP3
HLF	transcription regulator	Inhibited	-3.286	8.25e-11	ABCD2,ACAA1,APOE,ARG1,ASS1,CAT,CEBPA,CIDEA,CIDEC,ECH1,FITM1,GPD1,LMO2,MGST3,MMD,MYC,PC,PCK1,PEX11A,PLA2G7,PLIN1,PLIN4,PLIN5,PNPLA2,PPARG,RBP4,RETSAT,SCD,UCP3,VNN1
IKZF2	transcription regulator	Inhibited	-2.236	0.000542	CD69,ICOS,IL1R1,LAG3,STAT4
MYOD1	transcription regulator	Inhibited	-3.464	5.6e-05	ACTA1,ACTC1,AGT,ASS1,ATP2A1,CDO1,ENO3,MYBPH,MYL1,MYLPF,TNNC2,UCP3
GFI1	transcription regulator	Inhibited	-2.887	3.29e-06	BCL3,CCR7,CEBPA,CREBBP,GJA1,GPR183,IL1R1,IL7R,ITGB7,RIPK1,STAT4,TNFSF14
HLX	transcription regulator	Inhibited	-2.183	6.69e-06	ACAP1,ALDOC,AREG,BCL3,CXCL8,EGR1,GJA1,KCNK7,KDM6B,MAP3K8,MYC,PRDM1,RAMP1,RAMP2,SEMA3G,TSPAN5,UNC13D
HLX	transcription regulator	Inhibited	-2.449	3.06e-05	AREG,CXCL8,EGR1,MYC,PRDM1,SEMA3G
SPDEF	transcription regulator	Inhibited	-2.646	0.000127	CCN2,COL5A1,COL6A2,COL6A3,CXCL8,LEF1,UCP3
GATA1	transcription regulator		-0.085	1.45e-19	ABCA7,ABCD2,ACAA1,ACAP1,ADGRF2,ADORA1,AGT,ALAS2,ALDH1A1,ALDH1A2,APOD,AREG,BCL3,CA3,CA4,CACNA1G,CAPZA2,CASP10,CAT,CAVIN2,CCL22,CCN2,CD27,CD3D,CD69,CDO1,CHST2,CIDEC,CITED1,CLCF1,CLDN11,CLEC1B,COL5A1,COL6A2,COL6A3,CREBBP,CRLF1,CSF2RB,CSF3,CXCL8,CXCR5,CYFIP2,DHH,DMRT1,DUOX2,ECM1,EGR3,EIF4EBP1,ELL2,ENHO,FCMR,FMO3,GFI1,GFPT2,GJA1,GP1BA,GPR84,GRAP2,GYS2,HK3,HPSE,HTR2B,ICOS,IER5,IL1R1,IL1R2,IL1RL1,IL31RA…
SOX2	transcription regulator		-1.428	4.91e-19	ABCD2,ACSM5,ACTC1,ADAMTS1,ADAMTS4,ADGRF2,ADIPOR2,ADORA1,AK1,ALDH1A1,ALDH1A2,ALDH9A1,ALDOC,APOD,APOE,AREG,ARG1,ASS1,ATP2A1,BCAM,BCL3,BMX,CA3,CACNA1G,CADPS,CAPZA2,CAT,CCN2,CD5,CD6,CEBPA,CHGA,CHST13,CHST2,CIDEA,CIDEC,CITED1,CLCF1,CLDN11,COL6A2,COL7A1,CRLF1,CRTAM,CSF2RB,CXCL8,CYFIP2,CYP4B1,DDIT4L,DNM1,DUOX2,ECH1,ECM1,EDIL3,EGR1,EGR3,EIF4EBP1,ENO3,ENPEP,EPHX2,FAT3,FMO3,GFPT2,GJA1,GP1BA,GPD1,GPR84,GSC,…
HDAC5	transcription regulator		-1.807	5.18e-19	ABCD2,ACAA1,ACTA1,ACTC1,AGT,ALAS2,APOE,ARG1,ASS1,ATP2A1,BLK,CAT,CCN2,CD27,CDO1,CEBPA,CIDEA,CIDEC,ECH1,EGR2,ENO3,FITM1,GJA1,GP1BA,GPD1,IL1RL1,ITGA2B,LMO2,MGST3,MMD,MS4A1,MYBPH,MYC,MYL1,MYLPF,MYOT,MYOZ1,NFATC2,NFE2,PC,PCK1,PEX11A,PLA2G7,PLAGL1,PLEK,PLIN1,PLIN4,PLIN5,PNPLA2,PPARG,RBP4,RETSAT,SCD,SLC4A1,ST18,STAT4,TNNC2,TUBB1,VDR,VNN1
ID3	transcription regulator		0.788	1.05e-18	ACTA1,ACTC1,AGT,AREG,ARG1,ASS1,ATP2A1,B4GALT5,BCAM,BCL3,BLK,CD3D,CD5,CDO1,CEBPA,CIDEA,CSF2RB,CXCL8,CXCR5,EGR1,EGR2,EIF4EBP1,ENO3,GFI1,GJA1,HSPG2,ICOS,IL1R1,IL1RL1,IL2RB,IL7R,IL9R,ITGB7,KCNN4,LAMA3,LEF1,LMO2,MYBPH,MYC,MYL1,MYLPF,PCK1,PMAIP1,PNPLA2,PPP1R1B,PRDM1,PTX3,SELL,SEMA4A,SERPINB2,SLAMF7,STEAP4,TENT5C,TNFSF10,TNFSF14,TNNC2,UCP3,VCAN
TCF3	transcription regulator		-1.612	5.73e-21	ACAA1,ACSM5,ACTA1,ACTC1,ADGRF2,ADORA1,ADRB1,AGT,AK1,ALAS2,ALDH1A1,ALDH9A1,AREG,ASS1,ATP2A1,BACH1,BCAM,BCL3,BLK,BMX,CASQ1,CCL22,CCN2,CD3D,CD5,CD6,CDO1,CHGA,CIDEC,CLCF1,CLDN6,CLEC1B,COL5A1,CRLF1,CXCL8,CXCR5,CYP4B1,DDIT4L,DHH,DNM1,DUOX2,ECM1,EDIL3,EGR3,EIF4EBP1,ELL2,ENO3,FCMR,GFI1,GFPT2,GP1BA,HAS1,HBB,HCAR1,ICOS,IER5,IL1R1,IL1RL1,IL2RB,IL31RA,IL7R,IL9R,ITGB7,KCNN4,KDM6B,LAMA3,LCP2,LDHB,LEF1,LIPE,LMO…
TCF7	transcription regulator		1.119	1e-24	ACAA1,ACAP1,ADAM8,ADGRF2,ADIPOR2,ADORA1,AGPAT1,AGT,ALAS2,ALDH1A1,ALDH1A2,AQP11,AREG,ARG1,ASS1,B4GALT5,BACH1,BCAM,BST1,CAPZA2,CASP10,CAVIN2,CCL22,CCR7,CD3D,CD5,CEBPA,CHST2,CIDEA,CIDEC,CLCF1,CRLF1,CSF2RB,CSF3,CXCL8,CXCR5,CYP4B1,DUOX2,ECM1,EGR3,ELL2,ENPEP,FAM102A,GFPT2,GJA1,GP1BA,GPD1,HBB,HCAR1,HPGD,HPSE,ICOS,IL1R2,IL1RL1,IL2RB,IL31RA,IL9R,ITGA2B,ITGB7,KCNK7,KCNN4,LAG3,LAMA3,LAT,LCP2,LDHB,LEF1,MDK,M…
STAT2	transcription regulator		-1.532	4.81e-18	ABCA7,ABCD2,ACAA1,ADAMTS1,ADGRF2,ADORA1,AGT,ALDH1A1,ALDH1A2,AREG,ARG1,ATP2A1,B4GALT5,BCAM,BCL3,CA3,CA4,CACNA1G,CASP10,CAT,CAVIN2,CCN2,CD27,CD69,CDO1,CEBPA,CIDEA,CIDEC,CITED1,CLCF1,CLDN11,CLEC1B,COL5A1,COL6A2,COL7A1,CREBBP,CRLF1,CSF3,CXCL8,CXCR5,CYFIP2,DHH,DMRT1,DUOX2,EGR1,EGR2,EIF4EBP1,ELL2,ENO3,EPHX2,FCMR,GFPT2,GJA1,GP1BA,GPD1,GPR84,GYS2,HAS1,HBB,HPGD,HSPG2,HTR2B,ICOS,IER5,IL1R1,IL31RA,IL9R,ITGA…
CCAR1	transcription regulator		1.508	6.46e-18	ACTA1,ACTC1,ADAMTS4,ADORA1,ALAS2,ALDH1A1,ALDOC,ASS1,BCL3,CAPZA2,CASP10,CCL22,CD3D,CD69,CEBPA,CLEC14A,CLEC1B,COL5A1,COL6A2,COL7A1,CSF2RB,CXCL8,DUOX2,ECM1,EGR1,EGR3,EIF4EBP1,ENHO,EPHX2,F13A1,FCMR,FERMT3,FMO3,GJA1,GP1BA,GRAP2,GSC,HPSE,IL1RL1,IL31RA,ITGA2B,ITGB7,KCNN4,LAD1,LAG3,LCP2,LEF1,MAP3K14,MMD,MSC,MXD1,MYBPC1,MYBPH,MYC,MYH4,MYH8,MYL1,MYLPF,NFATC2,NFE2,NOCT,OSM,OSMR,PC,PCDH8,PCK1,PDE4B,PGAM2,PHA…
NKX2-5	transcription regulator		-0.213	6.67e-18	ACAP1,ACTA1,ADGRF2,ADORA1,ALAS2,ALDH1A1,ASS1,ATP2A1,BLK,CAT,CAVIN2,CCL22,CCR7,CLCF1,CLEC1B,COL6A3,COL7A1,CSF3,CXCL8,DMRT1,DUOX2,EGR1,EGR2,ELL2,EPHX2,FCMR,GFI1,GFPT2,GJA1,GP1BA,GPR84,HAS1,HK3,HPGD,ICOS,IL1R1,IL1R2,IL1RL1,IL31RA,IL7R,IL9R,ITGA2B,KDM6B,LAMA3,LCP2,LDHB,LEF1,LMO2,MAP3K8,MMD,MS4A1,MYC,MYL1,MYOT,MYOZ1,NFATC2,NFE2,PC,PCK1,PDE4B,PGAM2,PHACTR1,PLEK,PLIN4,PPARG,PPL,PTGR1,PTPN22,PYY,RAMP1,RN…
NFKB1	transcription regulator		1.716	3.8e-17	ABL2,ACSM5,ACTA1,ADORA1,AGT,AK1,ALDH1A1,ALDH9A1,APOE,AREG,ARG1,ATP2A1,B4GALT5,BCL3,BMX,CAPZA2,CAVIN2,CCL22,CCR7,CD3D,CD5,CD69,CEBPA,CHGA,CHST2,CIDEC,CLEC1B,COL6A2,COL7A1,CSF2RB,CSF3,CXCL8,CXCR5,CYFIP2,DDIT4L,DNM1,ECH1,ECM1,EDIL3,EGR1,EGR3,ENO3,ENPEP,EPHX2,FCMR,GFI1,GJA1,GP1BA,GPD1,HAS1,HBB,HPGD,HPSE,HSPG2,ICOS,IER5,IL1R1,IL1RL1,IL31RA,IL7R,IL9R,KCNN4,KIF5C,LAD1,LDHB,LIPE,MAP3K8,MMD,MS4A1,MSC,MXD1…
SOX11	transcription regulator		-1.151	3.7e-17	ABCA7,ABCD2,ABL2,ACAA1,ACSM5,ACTC1,ADAMTS4,ADIPOR2,AK1,ALDH1A1,ALDH1A2,ALDH9A1,ALDOC,APOD,ASS1,B4GALT5,BCAM,BMX,CA3,CACNA1G,CASP10,CAVIN2,CCL22,CD27,CD6,CDO1,CEBPA,CHGA,CITED1,CLCF1,CLDN11,COL5A1,COL6A3,CREBBP,CSF3,CXCL8,CXCR5,CYP4B1,DDIT4L,DHH,DNM1,DUOX2,ECH1,ECM1,EDIL3,EGFL7,EGR1,EIF4EBP1,ELL2,ENO3,EPHX2,FBP2,FCMR,GFI1,GFPT2,GJA1,GP1BA,GSC,GYS2,HAS1,HCAR1,HCFC1,HSPG2,ICOS,IER5,IL1RL1,IL2RB,IL31…
HOXA2	transcription regulator		-0.841	1.91e-17	ABCD2,ACSM5,ACTC1,ADAMTS1,ADGRF2,ADIPOR2,ADORA1,AK1,ALDH1A1,ALDH1A2,ALDH9A1,ALDOC,APOD,APOE,AREG,ARG1,ASS1,ATP2A1,BCAM,BCL3,BMX,CA3,CACNA1G,CADPS,CAPZA2,CAT,CCN2,CD5,CD6,CDO1,CEBPA,CHGA,CHST13,CHST2,CIDEA,CIDEC,CITED1,CLCF1,CLDN11,CLDN6,COL6A2,COL7A1,CRLF1,CRTAM,CSF2RB,CXCL8,CYFIP2,CYP4B1,DDIT4L,DNM1,DUOX2,ECH1,ECM1,EDIL3,EGR1,EGR3,EIF4EBP1,ENO3,ENPEP,EPHX2,FAT3,FMO3,GFPT2,GJA1,GP1BA,GPD1,GPR84,H…
TBX21	transcription regulator		0.108	2.01e-17	ADAM8,ALDH1A2,ALDOC,ARG1,ASS1,B4GALT5,BCAM,BCL3,CA4,CAT,CCL22,CD5,CD69,CHST2,CIDEA,CITED1,CSF2RB,CSF3,CXCR5,DRC1,DUOX1,DUOX2,EGR3,EIF4EBP1,ELL2,ENHO,FFAR4,GFI1,GJA1,GPR84,HAS1,HPGD,HSH2D,HSPG2,ICOS,IL1R1,IL1R2,IL1RL1,IL2RB,IL31RA,IL7R,IL9R,ITGA2B,ITGB7,KDM6B,LAG3,LAMA3,LCP2,LEF1,MMD,MSC,MXD1,NFATC2,NFE2,NOCT,OPRM1,OSM,PCK1,PIWIL1,PKIB,PPL,PPP1R1B,PRDM1,PSAT1,PTPN1,PTX3,RNF213,SELL,SELP,SEMA4A,SER…
FHL5	transcription regulator		-0.707	3.59e-16	ABL2,ACTA1,ADAM8,ADRB1,AGT,AQP11,AREG,ARG1,ARHGAP32,ASS1,CCL22,CD3D,CD5,CD69,CEBPA,CHGA,CIDEA,CXCR5,CYFIP2,DUOX2,ECM1,EDIL3,EGR1,EGR2,FCMR,GJA1,GSC,ICOS,IGSF10,IL1R2,IL1RL1,IL2RB,IL7R,ITGB7,LCP2,MMD,MMP25,MYBPH,MYC,NAV1,NFATC2,NNAT,OPRM1,ORMDL3,OSM,PCK1,PDE4B,PLA2G7,PNPLA2,PPARG,PPRC1,RBP4,RBP7,RCAN1,RELT,RIPK1,SCD,SELL,SELP,SEMA4A,SERPINB2,SERPINI1,SHE,SLAMF7,STC1,TENT5A,TMEFF2,TMOD4,TNFRSF4,TNF…
ID2	transcription regulator		-0.13	1.26e-16	AREG,ARG1,B4GALT5,BCAM,BCL3,CAVIN2,CD3D,CD5,CD69,CEBPA,CHGA,CIDEA,CLEC1B,CSF2RB,CXCL8,CXCR5,EGR1,EGR2,EIF4EBP1,FCMR,GFI1,GP1BA,HSPG2,ICOS,IL1R1,IL1RL1,IL2RB,IL31RA,IL7R,IL9R,ITGA2B,ITGB7,KCNN4,LAMA3,LCP2,LEF1,LMO2,MMD,NFKBIZ,OPRM1,PDE4B,PMAIP1,PNPLA2,PPP1R1B,PPRC1,PRDM1,PTX3,SELL,SEMA4A,SERPINB2,SLAMF7,STEAP4,TENT5C,TNFSF10,TNFSF14,TUBB1,VCAN,VWF,WNT11
ARID5A	transcription regulator		0.933	1.57e-16	ABCD2,ACTA1,ADAMTS1,ADGRF2,AGT,ALAS2,ALDH1A1,ALDH1A2,ATP2A1,B4GALT5,BCAM,BCL3,CAVIN2,CD27,CD69,CDO1,CIDEA,CLCF1,CLEC1B,COL6A2,COL6A3,COL7A1,CXCL8,CXCR5,DUOX2,ECM1,EGR1,ELL2,ENO3,EPHX2,FCMR,GFI1,GFPT2,GP1BA,GYS2,HBB,HSPG2,HTR2B,IL1R1,IL1R2,IL31RA,IL9R,ITGA2B,ITGB7,KDM6B,LAD1,LAG3,LAMA3,LCP2,LMO2,MAP3K8,MMD,MYC,MYH4,MYL1,MYLPF,NCOR2,NFATC2,NFE2,NFKBIZ,OPRM1,OSMR,PC,PCK1,PDE4B,PHACTR1,PLAGL1,PLXDC1,…
CREB1	transcription regulator		-1.382	1.58e-16	ACSM5,ACTA1,ACTC1,ADAMTS1,ADGRF2,ADORA1,ADRB1,AGT,AK1,ALAS2,ALDH9A1,APOD,AQP11,ARG1,ARHGAP32,ATP2A1,BACH1,BCL3,BMX,CA3,CCN2,CD3D,CD5,CEBPA,CHGA,CIDEA,CIDEC,CLCF1,CLDN6,CLEC1B,COL5A1,CRLF1,CXCL8,CXCR5,CYFIP2,CYP4B1,DDIT4L,DHH,DNM1,ECH1,ECM1,EDIL3,EGR1,EGR2,EIF4EBP1,ELL2,FBP2,FCMR,GFI1,GFPT2,GP1BA,HAS1,HBB,HCAR1,IER5,IGSF10,IL1RL1,IL31RA,IL9R,KDM6B,LCP2,LDHB,LIPE,LRP4,MAP3K14,MAP3K8,MMD,MS4A1,MUC13…
NRL	transcription regulator		0	1.38e-15	ABL2,ACTA1,ACTC1,ADORA1,ADRB1,AK1,ALAS2,ALDH1A2,AREG,ARG1,ASS1,ATP2A1,BCAM,BLK,CAT,CD27,CD3D,CHST13,CHST2,CIDEC,CITED1,CXCR5,DDIT4L,DMRT1,EGR2,F13A1,GFI1,GJA1,GP1BA,GP1BB,HPGD,IL2RB,IL7R,IL9R,ITGA2B,ITGB7,LDHB,LMO2,MDK,MS4A1,MXD1,MYL1,MYLPF,MYOT,MYOZ1,NFATC2,NFE2,NFKBIZ,OPN1SW,OPRM1,ORMDL3,PCK1,PDE4B,PLAGL1,PLEK,PLIN4,PMEL,PPL,PPRC1,PRDM1,PTPN1,PYY,RCAN1,RIPK1,RXRG,SCD,SELP,SERPINB2,SLC4A1,ST18,S…
STAT6	transcription regulator		0.098	1.19e-15	ACTA1,ADAM8,ADGRF2,ADORA1,AGPAT1,ALAS2,ALDH1A1,ALDH1A2,ALDOC,APOD,APOE,AQP11,ARG1,ASS1,ATP2A1,BACH1,BCAM,BCL3,BST1,CASP10,CCL22,CCR7,CD5,CEBPA,CIDEA,CITED1,CLCF1,COL7A1,CRLF1,CXCR5,DUOX1,DUOX2,EGR1,EGR2,EGR3,ELL2,ENHO,ENO3,FCMR,FFAR4,GFI1,GFPT2,GJA1,GP1BA,GPR84,HAS1,HBB,HPGD,HSH2D,HSPG2,IL1R2,IL31RA,IL9R,ITGB7,KDM6B,LAD1,LAMA3,LCP2,LDHB,LIPE,MAP3K8,MS4A1,MXD1,MYH4,NFATC2,NFE2,NOCT,OPRM1,PDE4B,PHA…
AIP	transcription regulator		0.7	6.68e-16	ABCD2,ACAA1,APOE,AREG,ARG1,ASS1,B4GALT5,CAT,CCL22,CCR7,CD3D,CEBPA,CIDEA,CIDEC,COL5A1,COL6A3,CSF2RB,ECH1,ENHO,EPHX2,FITM1,FMO3,GPD1,GRAP2,ICOS,IL1R1,IL1R2,IL2RB,IL7R,MGST3,MMD,MYC,NFATC2,PC,PCDH8,PDE4B,PEX11A,PLA2G7,PLAGL1,PLIN1,PLIN4,PLIN5,PNPLA2,PTX3,RBP4,RETSAT,SERPINB2,STEAP4,UCP3,VNN1,ZAP70
SERTAD2	transcription regulator		-0.679	8.5e-14	ACAA1,ACAP1,ACTA1,ACTC1,ADIPOR2,AGT,AKNA,AQP11,ASS1,ATP2A1,B4GALT5,BCAM,CA3,CACNA1G,CAT,CD69,CDO1,CIDEA,CLCF1,CSF3,ECH1,EGR1,EGR2,EIF4EBP1,ELL2,FAM102A,GFPT2,GSC,HBB,ICOS,IL1R1,IL2RB,KDM6B,LAD1,LAMA3,LEF1,LIPE,MAP3K14,MAP3K8,MYBPH,MYC,MYH4,MYL1,MYLPF,NFATC2,NFKBIZ,NMRK1,NNAT,OPRM1,OSM,PC,PKD1,PLIN1,PLXDC1,PMAIP1,PPARG,PPP1R1B,PTX3,PYGM,REC8,RNF213,SCGN,SLC7A1,ST18,STAT4,STEAP4,TCF7,TENT5A,TGM1,TM…
AHRR	transcription regulator		-0.649	8.43e-14	ACTA1,ALDOC,AREG,B4GALT5,CCL22,CD27,CD3D,CEBPA,COL5A1,COL6A3,CSF2RB,EGR2,ENHO,EPHX2,FMO3,GRAP2,ICOS,IL1R1,IL1R2,IL2RB,IL7R,MYBPC2,MYC,MYLK2,MYOT,MYOZ1,NFATC2,PCDH8,PCK1,PDE4B,PPARG,PTX3,SCD,SELL,SERPINB2,SGCG,STEAP4,ZAP70
NCOA4	transcription regulator		0.154	4.58e-16	ABCD2,ABL2,ACAA1,ACSM5,ACTA1,ADAMTS1,ADAMTS4,ADIPOR2,ADORA1,ADRB1,AGPAT1,AGT,AK1,ALDH1A1,ALDH1A2,ALDH9A1,APOE,AQP11,AREG,ARG1,ARHGAP32,ASS1,ATP2A1,B4GALT5,BCAM,BMP15,BMX,CAPZA2,CASP10,CAVIN2,CCL22,CCN2,CCR7,CD27,CD3D,CD69,CDO1,CHST2,CIDEC,CLDN11,COL5A1,CREBBP,CRLF1,CSF2RB,CXCL8,CXCR5,CYFIP2,DDIT4L,DHH,DNAH11,DNM1,DUOX1,DUOX2,ECH1,EDIL3,EGR1,ENHO,EPHX2,F13A1,FBP2,FMO3,GJA1,GP1BA,GPD1,GRAP2,GYS2,HC…
PAX2	transcription regulator		-0.436	6.18e-15	ACTC1,ADAMTS1,ADGRF2,ALAS2,ALDH1A1,ALDOC,APOD,ASS1,ATP2A1,BCAM,CD5,CHD5,CLCF1,COL5A1,COL6A2,COL7A1,CREBBP,CXCR5,DUOX2,EGR1,EGR2,EGR3,ELL2,ENO3,FCMR,GFPT2,HAS1,HBB,HSPG2,ICOS,IL2RB,IL31RA,IL7R,IL9R,ITGA2B,KDM6B,LAD1,LAMA3,LDHB,MAP3K8,MS4A1,MXD1,MYBPC1,MYBPH,MYH4,MYH8,MYL1,MYLPF,NFATC2,NFE2,OSM,PEX11A,PGAM2,PHACTR1,PIWIL1,PLA2G7,PLAGL1,PLXDC1,PPP1R1B,RAMP1,RAMP2,RCAN1,REC8,RIPK1,RNF213,SBNO2,SCD,SE…
GFI1	transcription regulator		-0.868	2.33e-15	ACTC1,AGT,APOE,AREG,ARG1,BCL3,CAT,CAVIN2,CCR7,CD3D,CEBPA,CHST2,CLCF1,CLEC1B,CREBBP,EGR3,ELL2,FCMR,GFPT2,GJA1,GP1BA,GPR183,HPGD,ICOS,IL1R1,IL1RL1,IL7R,IL9R,ITGA2B,ITGB7,KDM6B,LCP2,MAP3K8,MMD,MXD1,MYBPC1,MYH4,MYH8,MYL1,NFKBIZ,PCK1,PDE4B,PGAM2,PMAIP1,PPL,PRDM1,PTX3,RAMP2,RIPK1,SERPINB2,SLC7A1,ST18,STAT4,TCAP,TEK,TENT5A,TGM1,TNFSF10,TNFSF14,TNNC2,TUBB1,VCAN,VNN1,VSNL1,VWF
GPS2	transcription regulator		1.861	2.14e-15	ACAA1,ADIPOR2,AGT,ALAS2,ALDH1A2,APOD,APOE,ASS1,B4GALT5,BCAM,CAVIN2,CD69,CEBPA,CIDEC,CXCL8,CYP4B1,DUOX2,ENPEP,FCMR,GJA1,GPD1,GPR84,HCAR1,HSPG2,IL2RB,IL7R,ITGB7,LAMA3,LCP2,LEF1,LIPE,MAP3K14,MUC13,MYBPH,MYC,MYLPF,NFATC2,OSM,PC,PEX11A,PLA2G7,PLIN1,PLIN4,PLIN5,PNPLA2,PPARG,PPP1R1B,RBP4,RCAN1,SCD,SELL,SERPINB2,SH2D2A,SLC10A1,STEAP4,TMEM154,TNFSF14,TNFSF9,TNNC2,UCP3,VCAN,VDR,VNN1,XYLT1,ZAP70
MEF2C	transcription regulator		1.05	1.42e-15	ACTA1,ACTC1,ADORA1,AK1,ALAS2,ARG1,ASS1,ATP2A1,BCAM,BLK,CD27,CD3D,CEBPA,CHGA,CHST13,CHST2,CITED1,CXCL8,DDIT4L,DMRT1,EGR2,F13A1,GFI1,GJA1,GP1BA,GP1BB,IL2RB,IL7R,IL9R,ITGA2B,LDHB,LMO2,MDK,MS4A1,MYL1,MYLPF,MYOT,MYOZ1,NFATC2,NFE2,OPRM1,PLAGL1,PLEK,PLIN4,PPL,PRDM1,PYY,RXRG,SCD,SLC4A1,ST18,TEK,TGM1,TNFSF10,TNFSF9,TUBB1,VDR,ZSCAN10
TAF4	transcription regulator		-1.546	4.21e-14	ABL2,ACTA1,ADAMTS1,ALDH1A1,ALDH1A2,APOE,AQP11,AREG,ATP6V0A4,B4GALT5,BCAM,BCL3,CCL22,CCN2,CD3D,CEBPA,CHGA,CIDEC,COL6A3,CSF3,CXCL8,CYFIP2,ECM1,EDIL3,EGR1,EGR2,EGR3,ELL2,EPHX2,GSC,HAS1,HPGD,HSPG2,IGSF10,IL1RL1,IL2RB,IL7R,LAMA3,LEF1,MXD1,MYC,MYLPF,NFKBIZ,NNAT,NRIP3,OPRM1,ORMDL3,PC,PCK1,PDE4B,PGAM2,PLAGL1,PLIN4,PMAIP1,PNPLA2,PPARG,PPP1R1B,PPRC1,PRDM1,RBP4,RBP7,RELT,RIPK1,RXRG,SCD,SELL,SEMA4A,SERPINB2,…
ELOC	transcription regulator		-1.333	1.79e-15	ABCA7,ABCD2,ACAA1,ACSM5,ACTC1,ADAMTS1,ADAMTS4,ADGRF2,ALDH9A1,APOD,ARHGAP32,ASS1,BCL3,BMPR1B,BMX,CADPS,CAPZA2,CASP10,CD3D,CD5,CD6,CDO1,CHGA,CHST13,CHST2,CLDN11,CLEC1B,COL7A1,CREBBP,CRTAM,CSF2RB,CXCR5,CYFIP2,DDIT4L,DHH,DNM1,ECH1,EDIL3,EGR1,EGR2,EGR3,ENHO,ENO3,ENPEP,EPHX2,FITM1,FMO3,GP1BA,GRAP2,GYS2,HAS1,HEPH,IGSF10,IL1RL1,IL31RA,IL9R,IQGAP3,ITGA2B,ITGB7,KCNN4,KLHL31,LAD1,LAG3,LAMA3,LCP2,LEF1,LIPE,L…
MRTFB	transcription regulator		1.725	1.93e-15	ACAA1,ACTA1,ACTC1,ALAS2,ALDH1A1,ALDH1A2,ALDOC,APOE,AREG,ARG1,ARID5B,ASS1,B4GALT5,BCAM,BCL3,BMPR1B,CA3,CACNA1G,CAT,CAVIN2,CCL22,CCN2,CCR7,CD69,CEBPA,CIDEC,CITED1,COL5A1,COL6A2,CSF3,CXCL8,CXCR5,ECM1,EGR1,EGR2,EGR3,EPHX2,GFI1,GJA1,GSC,HPGD,HPSE,HSPG2,IL1R1,IL1RL1,IL2RB,IL7R,LAD1,LAMA3,LDHB,LEF1,LIPE,MDK,MMP25,MXD1,MYH4,MYL1,MYLPF,NFKBIZ,OSMR,PC,PCK1,PDE4B,PEX11A,PKD1,PLAGL1,PLIN1,PMAIP1,PPL,PPP1R1B,…
FHL2	transcription regulator		-0.981	5.35e-14	ABCD2,ABL2,ACAA1,ADAMTS4,ADIPOR2,ADORA1,AK1,ALAS2,ALDH1A1,ALDOC,APOD,AQP11,ARG1,ASS1,ATP2A1,B4GALT5,BCL3,CA3,CACNA1G,CAT,CAVIN2,CCR7,CD3D,CD5,CDO1,CHGA,CIDEA,CIDEC,CLCF1,CLDN11,COL5A1,COL6A2,CSF3,CXCL8,CYFIP2,DHH,DMRT1,ECM1,EDIL3,ELL2,ENO3,ENPEP,FBP2,FCMR,GFPT2,GPD1,GSC,GYS2,HBB,ICOS,IGSF10,IL1R1,IL7R,ITGA2B,KDM6B,LAD1,LCP2,LDHB,LEF1,LIPE,LRATD1,MAP3K8,MYH4,MYLPF,MYOT,NCOR2,NFATC2,NNAT,ORMDL3,OSM…
CEBPA	transcription regulator		-0.12	9.9e-15	ACAA1,ADGRF2,AGT,ALAS2,ALDH1A1,ALDH1A2,ALDOC,APOE,AREG,ARG1,BCL3,CAT,CAVIN2,CCL22,CCR7,CIDEA,CIDEC,CXCL8,CYP4B1,EGR1,EGR2,EGR3,GJA1,GP1BA,GPD1,GPR84,HBB,HCAR1,HPGD,ICOS,IL1R2,IL1RL1,IL2RB,IL9R,LDHB,LIPE,MDK,MUC13,MXD1,MYC,MYL1,NCOR2,NFATC2,NFKBIZ,OSMR,PC,PCK1,PEX11A,PLAGL1,PLIN1,PLIN4,PLIN5,PMAIP1,PPARG,PPL,PRDM1,PTX3,RBP4,SBNO2,SCD,SELP,SEMA3B,SERPINB2,SERPINI1,SEZ6L2,TNFSF10,VCAN,VDR,VNN1
SMARCD3	transcription regulator		-1.605	6.5e-15	ACAA1,ALDH1A2,APOE,ARG1,B4GALT5,BCAM,CAT,CAVIN2,CCL22,CCN2,CCR7,CEBPA,CIDEA,CIDEC,CSF3,CXCL8,CYP4B1,EGR2,GPD1,HCAR1,HSPG2,IL1R1,IL2RB,IL7R,LAMA3,LEF1,LIPE,MUC13,MYC,PC,PEX11A,PLIN1,PLIN4,PLIN5,PMAIP1,PPARG,PPP1R1B,PRDM1,PTX3,RBP4,SCD,STEAP4,TNFSF14,UCP3,VCAN,VDR,VNN1
ELOB	transcription regulator		-0.775	6.31e-15	ABCA7,ABCD2,ACAA1,ACSM5,ACTC1,ADAMTS1,ADAMTS4,ADGRF2,ALDH1A1,ALDH9A1,ARHGAP32,ASS1,B4GALT5,BMPR1B,BMX,CADPS,CAPZA2,CASP10,CD5,CD6,CDO1,CHGA,CHST13,CHST2,CLDN11,COL5A1,COL6A3,COL7A1,CREBBP,CRTAM,CSF3,CXCL8,CXCR5,CYFIP2,DDIT4L,DHH,DNM1,ECH1,ECM1,EDIL3,EGR2,EGR3,ENO3,ENPEP,FCMR,FITM1,GP1BA,GSC,GYS2,HAS1,HEPH,IGSF10,IL1R2,IL31RA,IL9R,IQGAP3,ITGA2B,ITGB7,KCNN4,KLHL31,LAG3,LAMA3,LIPE,LMO2,LRATD1,LRP4,M…
STAT2	transcription regulator		-1.043	1.54e-12	ADGRF2,AGT,ALDH1A1,AREG,ARG1,BCL3,CAT,CAVIN2,CCN2,CD69,CEBPA,CLEC1B,CSF3,CXCL8,DUOX2,EGR1,EGR2,FCMR,GJA1,GP1BA,ICOS,IL1R1,IL31RA,IL9R,ITGA2B,LCP2,LDHB,MMD,MYC,NFATC2,NFE2,NFKBIZ,OPRM1,PCK1,PDE4B,PHACTR1,PLAGL1,PPARG,PRDM1,RNF213,SBNO2,TNFSF10,TP53BP2,TUBB1,VWF
LMO4	transcription regulator		-1.155	1.83e-12	ACAA1,ADGRF2,AGT,ALAS2,ALDH1A1,ALDH1A2,APOE,AREG,ARG1,BCL3,CAT,CAVIN2,CCL22,CCR7,CEBPA,CIDEA,CIDEC,CXCL8,CYP4B1,EGR1,EGR2,GJA1,GPD1,HCAR1,ICOS,IL9R,LDHB,LIPE,MUC13,MYC,NFATC2,NFKBIZ,PC,PEX11A,PLAGL1,PLIN1,PLIN4,PLIN5,PMAIP1,PPARG,PRDM1,RBP4,SBNO2,SCD,TNFSF10,UCP3,VDR,VNN1
TCL1A	transcription regulator		-1.093	1.99e-12	ACTA1,ACTC1,ADORA1,APOE,ARG1,ASS1,BCL3,CCN2,CD69,CIDEA,CSF3,EGR1,EPHX2,GJA1,HPGD,IL1RL1,IL7R,KDM6B,LDHB,MYC,MYL1,MYLPF,NFATC2,NFKBIZ,PCK1,PEX11A,PLA2G7,PLAGL1,PMAIP1,PPARG,PPP1R14C,PPP1R3A,PTX3,RAMP1,S100A1,SCD,SERPINB2,TNFSF10,VCAN,VDR,XYLT1
SPI1	transcription regulator		-0.714	2.25e-12	AGT,ALAS2,APOD,APOE,ARG1,B4GALT5,CAT,CCL22,CCN2,CD3D,CEBPA,CHST2,CIDEA,CXCL8,EGR1,EGR2,EGR3,GFI1,GP1BA,GPR84,HBB,HK3,ICOS,IL1R2,IL2RB,IL7R,IL9R,ITGA2B,LMO2,MS4A1,MYC,NFE2,OPRM1,PCK1,PLEK,PPARG,PPL,PRDM1,PTX3,SELP,SH2D2A,SLC10A1,SLC4A1,ST18,TEK,TGM1,TNFSF10,TUBB1,VDR
MED24	transcription regulator		-1.852	2.42e-12	ABCD2,ACAA1,ACTA1,AGT,ALDH1A2,APOE,ARG1,BCL3,CAT,CAVIN2,CCL22,CCN2,CCR7,CEBPA,CIDEA,CIDEC,CSF3,CXCL8,CYP4B1,EGR1,HCAR1,ITGB7,MUC13,MYC,MYH8,PC,PCK1,PEX11A,PLIN1,PLIN4,PLIN5,PNPLA2,PPARG,PRDM1,PYY,RBP4,SCD,STAT4,TNFSF10,VDR,VNN1,WNT11
GATA2	transcription regulator		1.98	4.93e-12	AK1,APOE,ARG1,B4GALT5,BCAM,BCL3,CCN2,CEBPA,CHGA,CHST13,CIDEA,CSF3,DDIT4L,EGR2,EPHX2,F13A1,GFI1,GJA1,GP1BB,HPGD,HSPG2,ICOS,IL1R1,IL1RL1,IL2RB,IL7R,LAMA3,LEF1,LMO2,MDK,MYC,MYLPF,NFKBIZ,PCK1,PKD1,PLAGL1,PMAIP1,PPARG,PPP1R1B,RXRG,SCD,SERPINB2,STEAP4,TEK,TNFSF10,TNFSF14,TUBB1,VCAN,VDR,XYLT1
TCF7	transcription regulator		1.508	8.59e-12	ADAM8,AGT,ARG1,CCR7,CD3D,CD5,CEBPA,CHST2,CSF3,CXCL8,CXCR5,ECM1,FAM102A,GJA1,HPGD,ICOS,IL1RL1,IL9R,LAG3,LAT,MMP25,MSC,MYC,OPRM1,PCK1,PLIN1,PMAIP1,PPARG,PRDM1,PRKCG,PTX3,SCD,SCGN,SELL,SERPINB2,SERPINI1,STAT4,TEK,TGM1,TNFSF10,VCAN,VDR,VSX1,ZAP70
CREM	transcription regulator		-1.54	9.73e-12	ABL2,ACTA1,ADAM8,ADRB1,AREG,ARHGAP32,ASS1,CCL22,CD3D,CD5,CD69,CHGA,CIDEC,CXCR5,DUOX2,EGR1,EGR2,FCMR,GJA1,GSC,ICOS,IL1R2,IL1RL1,IL2RB,IL7R,ITGB7,LCP2,MMD,MMP25,MYBPH,MYLPF,NAV1,NFATC2,OPRM1,ORMDL3,OSM,PDE4B,PLA2G7,PPRC1,RCAN1,RIPK1,SELL,SELP,SERPINB2,SHE,SLAMF7,TMOD4,TNFRSF4,TNFSF9,TNNC2,VDR
MYOD1	transcription regulator		-0.816	1.74e-11	ACTA1,ACTC1,AGT,APOD,APOE,AREG,ASS1,ATP2A1,BCAM,BLK,CASQ1,CAT,CD6,CDO1,CEBPA,CIDEA,CSF3,CYFIP2,DUOX2,ENO3,GJA1,GPD1,HSPG2,IL1R1,IL2RB,IL7R,LAMA3,LEF1,MYBPC2,MYBPH,MYL1,MYLPF,MYOT,MYOZ1,NFATC2,PLA2G7,PLAGL1,PPARG,PPP1R1B,PRDM1,PYGM,RCAN1,SERPINB2,SGCG,SH2D2A,SLC10A1,STEAP4,TCAP,TGM1,TNFSF14,TNNC2,TUBB1,UCP3,VCAN
SMARCA4	transcription regulator		0.686	2.15e-11	ACTA1,AGT,AREG,ATP2A1,CCN2,CLCF1,COL7A1,CXCR5,EGR1,ENO3,HEPH,HPGD,KDM6B,LAMA3,LEF1,MXD1,MYBPH,MYC,MYL1,MYLPF,NFKBIZ,NRIP3,PDE4B,PMEL,PON3,PPARG,PPP1R14C,PTX3,RAMP1,SEMA3B,SERPINB2,TMEM154,TNFSF10,TNNC2
TCF3	transcription regulator		1.859	2.85e-11	ACTA1,ACTC1,AGT,AREG,ASS1,ATP2A1,CCN2,CD3D,CD5,CDO1,CHGA,CXCL8,EIF4EBP1,ENO3,GFI1,ICOS,IL1RL1,IL2RB,IL7R,IL9R,ITGB7,KCNN4,LEF1,LMO2,MYBPH,MYL1,MYLPF,PPARG,PRDM1,SELL,SEMA4A,SLAMF7,TENT5C,TNNC2,UCP3
ZBTB17	transcription regulator		1.347	8.64e-11	APOD,APOE,ARG1,B4GALT5,CAT,CAVIN2,CCN2,CD69,CLEC1B,EGR1,FCMR,GP1BA,IL9R,ITGA2B,LCP2,MMD,MYC,OPRM1,OSMR,PCK1,PDE4B,PTX3,RIPK1,SH2D2A,SLC10A1,TUBB1,VWF
MRTFA	transcription regulator		-1.093	1.1e-10	ACTA1,ACTC1,ALDH1A2,AREG,ARG1,B4GALT5,BCAM,CAVIN2,CCL22,CCN2,CCR7,CD69,CIDEA,CSF3,CXCL8,CYFIP2,EGR1,EGR3,GFI1,HPGD,HSPG2,IL1R1,IL2RB,IL7R,LEF1,MMP25,MYC,MYLPF,PCK1,PMAIP1,PPARG,PPP1R1B,PTGR1,PTX3,RAMP1,STEAP4,TCAP,TNFSF10,TNFSF14,TST,VCAN
TGIF1	transcription regulator		-0.973	1.17e-10	ACTA1,ADAMTS1,ALDH1A1,APOD,ARG1,ASS1,BMP15,CAT,CCR7,CEBPA,CSF3,CXCL8,DNM1,DUOX2,EGR1,EGR2,EIF4EBP1,GSC,KCNN4,LEF1,MGST3,MYBPH,MYLPF,NFATC2,PCK1,PLA2G7,PMAIP1,PPARG,PPP1R1B,PRDM1,PTX3,RCAN1,SERPINB2,SH2D2A,TNFSF10,TNNC2,VCAN,VDR
DTX1	transcription regulator		1.298	2.78e-10	ACTA1,APOD,APOE,AREG,ASS1,B4GALT5,CAT,CCR7,CD69,CIDEA,CSF3,EGR1,HAS1,IL7R,ITGA2B,LDHB,LEF1,MDK,MS4A1,MYC,MYL1,NFKBIZ,NRIP3,PCK1,PEX11A,PIWIL1,PPARG,PRDM1,PTX3,RAMP1,SELL,SERPINB2,SH2D2A,SLC10A1,TNFSF10,TNFSF9,VCAN,VDR
ZBTB16	transcription regulator		-1.606	1.45e-07	ARG1,CD3D,CSF3,EGR1,EGR2,F13A1,GP1BA,HPGD,HPSE,ICOS,IL7R,IL9R,MYC,NFKBIZ,SCD,SELL,SELP,SLC10A1,TNFRSF4
MRTFB	transcription regulator		1.091	1.14e-07	ACTA1,ALDH1A2,AREG,ARG1,ARID5B,CAVIN2,CCL22,CCN2,CCR7,CSF3,CXCL8,EGR1,EGR2,EGR3,GFI1,HPGD,MMP25,NFKBIZ,PMAIP1,RAMP1,TST
Tcf7	transcription regulator		0.943	1.24e-07	BACH1,BLK,CD69,CXCR5,ECM1,EGR2,EGR3,IL1R1,IL2RB,IL7R,LAG3,LEF1,MMP25,MXD1,PPARG,PRDM1,SELL,STX11
TCF3	transcription regulator		0.447	1.07e-07	AREG,CD3D,CD5,EIF4EBP1,GFI1,ICOS,IL1RL1,IL2RB,IL7R,IL9R,ITGB7,KCNN4,LEF1,LMO2,PPARG,PRDM1,SELL,SEMA4A,SLAMF7,TENT5C
KLF2	transcription regulator		1.604	7.32e-08	ASS1,CCN2,CCR7,CEBPA,CXCL8,HBB,IL7R,ITGB7,MYC,PPARG,PRDM1,SELL,TNFRSF4,UGDH
CREB1	transcription regulator		0.87	4.37e-08	ACTA1,AGT,AQP11,ARG1,CCN2,CD3D,CEBPA,CHGA,CIDEA,CIDEC,CXCL8,CYFIP2,ECM1,EDIL3,EGR1,EGR2,IGSF10,MYC,MYLPF,NNAT,OPRM1,PCK1,PNPLA2,PPARG,RBP4,RBP7,RELT,SCD,SEMA4A,SERPINI1,STC1,TENT5A,TMEFF2
NAB2	transcription regulator		-0.408	3.19e-08	AREG,ASS1,CCN2,CHGA,CXCL8,EGR1,EGR2,EIF4EBP1,ENPEP,GJA1,HPGD,HPSE,IL1R2,LAG3,LEF1,MDK,PNPLA2,PPARG,PRDM1,PTPN1,S100A1,SCD,TNFSF10,UCP3
TCF12	transcription regulator		-0.655	3.57e-08	AREG,CD3D,CD5,EIF4EBP1,GFI1,GJA1,ICOS,IL1RL1,IL2RB,IL7R,IL9R,ITGB7,KCNN4,LEF1,LMO2,PPARG,PRDM1,SELL,SEMA4A,SLAMF7,TENT5C
NKX2-5	transcription regulator		-0.756	2.31e-08	ACTA1,ADORA1,ALAS2,CXCL8,EGR1,EGR2,GFI1,GJA1,GP1BA,IL1RL1,ITGA2B,LAMA3,LMO2,MS4A1,MYC,NFATC2,NFE2,PLEK,PTGR1,RAMP1,SLC4A1,ST18,STAT4,TCAP,TST,TUBB1,VCAN,VDR
TAF4	transcription regulator		0.522	2.07e-08	ABL2,AQP11,AREG,CCN2,CD3D,CEBPA,CHGA,COL6A3,CSF3,CYFIP2,ECM1,EDIL3,EGR1,EGR2,IGSF10,MXD1,MYC,NNAT,OPRM1,PCK1,PMAIP1,PPARG,RBP4,RELT,SCD,SEMA4A,SERPINI1,SLC10A1,STC1,TENT5A,TGM1,TGM3,TMEFF2
TRIM27	transcription regulator		-0.557	2.22e-09	APOD,APOE,ASS1,B4GALT5,CAT,CCN2,CCR7,CEBPA,CSF3,CXCL8,DUOX2,EGR1,EGR2,MYBPH,MYLPF,NFATC2,PCK1,PLA2G7,PMAIP1,PPARG,PRDM1,PTX3,RCAN1,SERPINB2,SH2D2A,SLC10A1,TNFSF10,TNNC2,VDR
HOXA3	transcription regulator		1.029	6.8e-10	APOE,ARG1,ASS1,BCL3,CCL22,CCR7,CEBPA,DUOX2,EGFL7,EGR1,EGR2,GFI1,GPR84,HK3,IL1R2,IL31RA,IL7R,ITGB7,KDM6B,LCP2,LIPE,LMO2,MYC,NFE2,OPRM1,PKIB,PLEK,PNPLA2,PRDM1,RNF213,SELP,STAT4,TCF7,TNFSF10
NEO1	transcription regulator		-1.219	1.44e-09	ACTA1,AGT,ALDH1A2,AREG,ARG1,B4GALT5,BCAM,CAVIN2,CCL22,CCN2,CCR7,CIDEA,CSF3,EGR1,EGR2,HSPG2,IL1R1,IL2RB,IL7R,LAMA3,LEF1,MMP25,MYC,MYLPF,PCK1,PMAIP1,PPARG,PPP1R1B,PTX3,STEAP4,TNFSF10,TNFSF14,VCAN
PRDM1	transcription regulator		-0.655	1.55e-08	ADAM8,CCR7,CSF3,ECM1,EGR2,FAM102A,GPR84,IL7R,LAG3,LAT,MMP25,MSC,MYC,PMAIP1,PRKCG,SCGN,SELL,STAT4,TNFSF10,VSX1,ZAP70
FOXA2	transcription regulator		0	1.78e-08	ABCD2,ACTC1,ALAS2,APOE,CA3,CCL22,CD27,CDO1,CEBPA,CIDEA,GPD1,HPGD,IL2RB,LAMA3,LDHB,LIPE,LMO2,MYC,MYL1,OSM,PCK1,PPP1R14C,PYY,SCD,SLC10A1,TCAP,TNFRSF4,UCP3,VNN1,VWF
STAT6	transcription regulator		1.279	6.56e-07	APOE,ARG1,ASS1,BCL3,CCL22,CCR7,DUOX2,EGR1,EGR2,GFI1,IL31RA,ITGB7,KDM6B,LCP2,LIPE,OPRM1,PKIB,PNPLA2,RNF213,SELP,STAT4,TCF7
TAF11	transcription regulator		0.209	6.59e-07	ABL2,ADAMTS1,AGT,AREG,CCN2,CEBPA,CHGA,CIDEC,CYFIP2,EGR1,GJA1,NRIP3,OPRM1,ORMDL3,PCK1,PDE4B,PLIN4,PMAIP1,PPARG,PPRC1,RIPK1,SCD,TMOD4
TAF12	transcription regulator		-0.209	6.59e-07	ABL2,ADAMTS1,AGT,AREG,CCN2,CEBPA,CHGA,CIDEC,CYFIP2,EGR1,GJA1,NRIP3,OPRM1,ORMDL3,PCK1,PDE4B,PLIN4,PMAIP1,PPARG,PPRC1,RIPK1,SCD,TMOD4
TAF13	transcription regulator		0.209	6.59e-07	ABL2,ADAMTS1,AGT,AREG,CCN2,CEBPA,CHGA,CIDEC,CYFIP2,EGR1,GJA1,NRIP3,OPRM1,ORMDL3,PCK1,PDE4B,PLIN4,PMAIP1,PPARG,PPRC1,RIPK1,SCD,TMOD4
HOXA1	transcription regulator		-1.225	2.72e-07	ABCD2,ACTC1,ALAS2,CD27,CDO1,CEBPA,CIDEA,CSF3,GPD1,GYS2,IL2RB,LAMA3,LDHB,LMO2,MYC,MYL1,OSM,PPARG,SCD,SLC10A1,TCAP,TNFRSF4,VNN1,VWF
NRL	transcription regulator		-0.258	6.17e-07	ACTA1,ACTC1,ADRB1,ATP2A1,BLK,EGR2,GJA1,MYLPF,MYOT,MYOZ1,NFATC2,OPN1SW,PCK1,PLAGL1,PTPN1
NFE2	transcription regulator		1.342	1.91e-06	CAT,HBB,ITGA2B,SELP,TUBB1
GATA2	transcription regulator		1.213	2.13e-06	AK1,CEBPA,CHGA,CHST13,DDIT4L,F13A1,GFI1,GP1BB,ICOS,IL1RL1,IL2RB,LMO2,MDK,MYC,PPARG,RXRG,TUBB1
TCF12	transcription regulator		-0.302	2.36e-06	CD3D,GFI1,GJA1,ICOS,IL1RL1,IL2RB,IL7R,IL9R,ITGB7,PPARG,SEMA4A
EPAS1	transcription regulator		1.069	4.12e-06	AREG,ARG1,CAT,CCN2,GYS2,ICOS,IL2RB,ITGA2B,LAG3,MYH4,PKIB,PPARG,TEK,TNFRSF4
MEF2C	transcription regulator		-0.302	4.76e-06	ACTA1,ACTC1,ATP2A1,BLK,EGR2,GJA1,MYLPF,MYOT,MYOZ1,NFATC2,PLAGL1
STAT5B	transcription regulator		-0.894	7.4e-06	ABCD2,ACTC1,ALAS2,APOE,CD27,CDO1,CIDEA,GPD1,IL2RB,LAMA3,LDHB,LMO2,MYC,MYL1,OSM,SCD,TCAP,TNFRSF4,VNN1,VWF
TBX21	transcription regulator		0.707	1.19e-05	CXCR5,ICOS,IL1RL1,IL2RB,IL7R,PRDM1,SELL,STAT4
ZBTB16	transcription regulator		-1.291	1.56e-05	CD3D,EGR2,F13A1,GP1BA,HPGD,HPSE,ICOS,IL7R,IL9R,MYC,NFKBIZ,SCD,SELL,SELP,TNFRSF4
MED13	transcription regulator		1.89	1.75e-05	CIDEA,CLSTN3,GPD1,MYC,PGAM2,PPARG,SCD
ID3	transcription regulator		-0.905	2.86e-05	BCL3,BLK,CSF2RB,CXCL8,CXCR5,EGR2,IL7R,LMO2,MYC,PRDM1,TNFSF14
MRTFB	transcription regulator		0.905	3.85e-05	ACTA1,ARID5B,CAVIN2,CCN2,EGR1,EGR3,GFI1,HPGD,NFKBIZ,RAMP1,TST
MRTFA	transcription regulator		-0.302	8.79e-05	ACTA1,ACTC1,CAVIN2,CCN2,CYFIP2,EGR1,EGR3,GFI1,HPGD,RAMP1,TST
POU2F2	transcription regulator		0.707	9.32e-05	ALDOC,CD69,CXCR5,ELL2,GPR183,KCNN4,MYC,SCD
HOXA10	transcription regulator		0	0.000143	ACTA1,ALAS2,ALDH1A1,ALDH1A2,APOE,CA3,EGR2,GFI1,GJA1,IL1R1,MFNG,SCD
NCOR2	transcription regulator		0.447	0.000104	CD69,CEBPA,MYC,OSM,PLIN1
TAF4	transcription regulator		-1.89	0.000194	ABL2,AREG,CCN2,COL6A3,MXD1,TGM1,TGM3
EOMES	transcription regulator		1.667	0.000259	ACTC1,COL6A3,CXCR5,EGFLAM,FAT3,GSC,IL2RB,PRDM1,TNFSF10
FLI1	transcription regulator		0.816	0.00055	CCN2,CSF3,GP1BA,HBB,ITGA2B,TEK
ZNF300	transcription regulator		1.414	0.00111	CXCL8,MYC
NRIP1	transcription regulator		1.633	0.00055	AREG,CIDEA,CYP4B1,GYS2,LDHB,SCD
KLF1	transcription regulator		0	0.00258	ALAS2,HBB,ITGA2B,KCNN4
SERTAD2	transcription regulator		1.732	0.00278	CAT,ECH1,LIPE
ELL2	transcription regulator		1.342	0.00331	PON3,PRDM1,SLAMF7,TENT5C,TMEM154
TEAD3	transcription regulator		0.447	0.00212	ACTA1,ARID5B,CCN2,MYH4,NFKBIZ
ASCC1	transcription regulator		0	0.0022	CXCL8,TNFSF10
CBFA2T2	transcription regulator		0	0.0022	CHGA,GFI1
FOXH1	transcription regulator		-1.414	0.0022	ALDH1A1,ALDH1A2
PAX7	transcription regulator		-0.447	0.00233	ASS1,CRLF1,PLAGL1,PPARG,PTGR1
SSBP2	transcription regulator		-1.414	0.00362	LMO2,MYC
MSC	transcription regulator		-0.447	0.00423	LGALS12,MYBPC2,PCED1B,SELL,ZAP70
CCAR1	transcription regulator		-1.414	0.00536	CEBPA,PPARG
ARID3B	transcription regulator		0	0.00741	CASP10,TNFSF10
ETS	transcription regulator		-0.943	3.86e-13	ACTA1,ADAM8,AK1,APOE,ARG1,ASS1,ATP2A1,B4GALT5,BCL3,CAPZA2,CCN2,CCR7,CD27,CD5,CD69,CITED1,COL6A2,COL7A1,CRTAM,CSF2RB,CSF3,CXCL8,CXCR5,EDIL3,EGR1,ENHO,ENO3,FCMR,FFAR4,HBB,HPGD,HPSE,ICOS,IL1R2,IL1RL1,IL2RB,IL7R,ITGA2B,KCNN4,LAD1,LAG3,LAMA3,MMD,MXD1,MYC,MYH4,NFATC2,NFE2,NFKBIZ,OSMR,PDE4B,PLAAT3,PLAGL1,PLXDC1,PMAIP1,PPARG,PRDM1,PTPN1,PTX3,RCAN1,REC8,SCD,SELP,SLAMF7,TEK,TNFRSF4,TNFSF10,TSPAN5,VWF,WNT11…
ETS	transcription regulator		1.342	2.16e-08	B4GALT5,CCN2,CCR7,CD27,CRTAM,CSF3,CXCL8,EGR1,HPGD,HPSE,IL7R,ITGA2B,MYC,PLAAT3,PPARG,PRDM1,RCAN1,TEK,VWF,ZAP70
